# Supplementary material for: Geographical structuring and low diversity of paternal lineages in Bahrain shown by analysis of 27 Y-STRs
Source: Mol Genet Genomics. 2020 Jun 25;295(6):1315–24. doi: 10.1007/s00438-020-01696-4 (PMC7524810; doi:10.1007/s00438-020-01696-4)
Supplement: Supplementary file 1 — Supplementary file1 (XLSX 121 kb) [file 438_2020_1696_MOESM1_ESM.xlsx]

## Sheet: Table 1S 
Geographical structuring and low diversity of paternal lineages in Bahrain shown by analysis of 27 Y-STRs
Noora R. Al-Snan1,2,*, Safia A. Messaoudi3,&, Yahya M. Khubrani4,5,&, Jon H. Wetton4,&,*, Mark A. Jobling4,&, Moiz Bakhiet1
1 Department of Molecular Medicine, College of Medical and Medicine Sciences, Arabian Gulf University, Kingdom of Bahrain
2 Forensic Science Laboratory, Directorate of Forensic Science, General Directorate of Criminal Investigation and Forensic Science, Ministry of Interior, Kingdom of Bahrain
3 Forensic Sciences Department, College of Criminal Justice, Naif Arab University for Security Sciences, Riyadh, Saudi Arabia
4 Department of Genetics & Genome Biology, University of Leicester, University Road, Leicester, United Kingdom
5 Forensic Genetics Laboratory, General Administration of Criminal Evidence, Public Security, Ministry of Interior, Saudi Arabia
* Co-corresponding author E-mail addresses:
nr.alsnan@interior.gov.bh (Noora R. Al-Snan)
jw418@le.ac.uk (Jon H. Wetton)
Sample ID	population	DYS576	DYS389I	DYS635	DYS389II	DYS627	DYS460	DYS458	DYS19	Y-GATA-H4	DYS448	DYS391	DYS456	DYS390	DYS438	DYS392	DYS518	DYS570	DYS437	DYS385a	DYS385b	DYS449	DYS393	DYS439	DYS481	DYF387S1	DYS533	NevGen predicted major haplogroup	Likelihood of misprediction (%)	Best prediction likelihood (%)	Fitness primary prediction	Best haplogroup prediction	Second best prediction likelihood (%)	Fitness secondary prediction	Second best haplogroup prediction
30	Capital	17	13	21	29	21	10	17	14	11	21	10	14	23	9	11	38	18	14	16	18	32	12	11	22	37,38	12	J2	10.25	89.47	41.21 [0.85]	J2a1 PF5087> Z7430	0.28	31.42 [0.73]	J2b1 M205
84	Capital	16	13	20	31	21	11	17.2	14	12	20	11	15	23	10	12	37	18	14	14	19	26	12	11	26	35,38	10	J1a	16.69	83.3	55.30 [0.81]	J1a >> P58>> M11522	0	36.97 [0.72]	J1a >> P58>> L858>> Z640> Z2293
92	Capital	21	14	21	30	20	11	16	14	13	22	10	16	23	9	11	39	17	15	15	15	31	12	12	23	40,41	11	J2	90.53	9	24.63 [0.59]	J2a1 Z7700> FGC9883	0.35	23.90 [0.42]	J2a1 Z7700> A5360
151	Capital	16	13	23	29	20	10	17	14	11	21	10	15	23	9	11	40	16	15	13	15	30	12	11	22	36,41	12	J2	9.47	31.43	45.94 [0.86]	J2a1 M67>> S25258> SK1336	25.46	45.68 [0.94]	J2a1 Z6065> Z7532
172	Capital	19	13	21	32	19	11	15	14	12	20	9	15	23	9	10	38	16	15	16	19	30	13	12	22	38,38	11	J2	0	100	39.93 [0.83]	J2a1 PF5191>> S19231
184	Capital	19	13	21	29	20	10	18.2	14	11	20	10	14	23	10	11	40	18	14	13	21	25	12	11	25	37,37	11	J1a	24.27	71.54	60.95 [1.10]	J1a >> P58>> FGC11>> FGC1696>> FGC5	3.42	56.72 [0.85]	J1a >> P58>> FGC11>> ZS11641
191	Capital	17	12	22	28	20	10	17	16	11	19	10	14	24	9	11	39	20	14	15	18	31	12	11	22	37,38	11	J2	8.19	91.65	36.76 [0.85]	J2b1 M205	0.1	28.95 [0.60]	J2b2а M241>>CTS3617
235	Capital	15	12	24	28	22	11	17	14	11	19	11	15	25	11	11	40	21	14	15	20	27	13	11	25	38,38	13	E2	0	100	47.32 [0.94]	E2 M75
237	Capital	18	13	22	31	23	9	15	13	12	20	10	17	24	10	11	40	20	14	16	16	33	14	12	22	35,36	12	E1b1b	2.09	97.61	41.26 [0.92]	E1b1b > V13	0.29	32.14 [0.87]	E1b1b > V12
248	Capital	17	13	23	30	17	11	15	17	12	20	12	16	25	11	11	42	19	14	11	14	33	13	12	24	37,37	12	R1a	0	100	41.88 [0.99]	R1a
250	Capital	17	13	22	31	17	10	19	13	11	20	10	16	24	10	11	37	18	14	16	16	30	13	12	25	39,39	11	E1b1b	0.55	99.42	46.50 [1.11]	E1b1b M123>M34> M84	0.02	32.16 [0.74]	E1b1b M123>M34> Z841
251	Capital	16	13	20	31	22	11	17.2	14	11	20	10	15	23	10	11	37	18	14	13	18	27	13	11	24	36,37	11	J1a	66.36	14.05	52.03 [0.79]	J1a >> P58>> L858>> Z640> FGC5230	6.5	49.37 [0.93]	J1a >> P58>> L858>> Z640> BY74
252	Capital	18	13	23	30	18	11	15	16	13	21	11	15	24	11	11	42	19	14	11	15	32	13	10	24	37,38	12	R1a	0	100	45.78 [1.09]	R1a
253	Capital	16	13	21	29	19	12	15	16	11	21	10	16	21	11	11	41	16	14	16	20	30	14	11	27	38,39	12	E1b1a	2.44	97.56	30.67 [0.80]	E1b1a V38>> L485	0	17.08 [0.39]	E1b1a V38>> M4231
259	Capital	16	13	21	29	19	12	15	16	11	21	10	16	21	11	11	41	16	14	16	20	30	14	11	26	38,39	11	E1b1a	0.72	99.28	38.21 [0.99]	E1b1a V38>> L485	0	18.13 [0.41]	E1b1a V38>> M4231
261	Capital	17	13	23	29	18	11	15	16	12	19	10	15	25	11	11	42	18	14	11	14	32	13	10	23	38,38	12	R1a	0	100	51.69 [1.23]	R1a
263	Capital	19	13	20	31	23	10	18.2	14	11	20	10	15	23	10	11	38	16	14	13	17	27	13	11	24	36,37	11	J1a	18.13	78.96	72.21 [1.36]	J1a >> P58>> L858>> Z640> BY74	2.9	61.46 [1.16]	J1a >> P58>> L858> Z640
267	Capital	15	13	21	31	21	10	15	16	12	21	10	15	21	11	11	37	19	14	17	18	28	13	11	30	38,39	11	E1b1a	0	100	43.94 [1.00]	E1b1a V38>> M4231
273	Capital	17	13	22	27	20	10	19	15	11	19	9	14	24	9	11	39	18	15	13	16	28	12	12	23	37,40	13	J2	55.18	44.82	31.79 [0.70]	J2a2 PF5008 >> PF5040	0	22.24 [0.37]	J1a2 > ZS6591
274	Capital	17	12	21	29	19	11	17	16	12	19	9	14	24	9	11	40	17	14	18	20	31	12	11	21	38,38	12	J2	9.56	89.8	33.46 [0.77]	J2b1 M205	0.64	28.14 [0.47]	J2b1 M205 >> BY37657
276	Capital	16	13	21	32	19	11	17	15	12	19	10	18	25	11	11	40	17	14	12	12	27	14	11	25	39,39	12	UP	97.19	2.5	15.10 [0.36]	R1a	0.31	14.83 [0.24]	R1b
277	Capital	16	13	21	32	19	11	17	15	12	19	10	18	25	11	11	40	17	14	12	12	27	14	11	25	39,39	12	UP	97.19	2.5	15.10 [0.36]	R1a	0.31	14.83 [0.24]	R1b
285	Capital	17	14	21	30	20	11	17	13	12	19	10	15	24	9	13	36	14	14	16	17	34	13	11	26	37,38	11	T	14.87	84.8	31.22 [0.66]	T > Y11151	0.32	25.28 [0.55]	T L131 > CTS933
286	Capital	15	13	22	31	20	10	16	14	11	21	10	15	23	9	12	39	19	15	14	17	31	12	12	23	40,41	12	J2	5.54	94.46	42.54 [1.01]	J2a1 Z7700> FGC9883	0	24.52 [0.54]	J2a2 PF5008 >> PF5040
288	Capital	15	13	22	31	20	10	16	14	11	21	10	15	23	9	12	39	19	15	14	17	31	12	12	23	40,41	12	J2	5.54	94.46	42.54 [1.01]	J2a1 Z7700> FGC9883	0	24.52 [0.54]	J2a2 PF5008 >> PF5040
289	Capital	17	13	21	32	18	10	17	13	11	20	10	15	24	10	11	38	18	14	16	17	31	12	12	25	38,40	11	E1b1b	0	100	54.96 [1.31]	E1b1b M123>M34> M84
290	Capital	18	12	20	28	21	11	17.2	14	10	20	10	15	23	10	11	40	19	14	13	17	25	12	12	25	36,37	11	J1a	74.72	20.17	49.90 [0.89]	J1a >> P58>> YSC76>> FGC15940> FGC15938	3.98	45.72 [0.86]	J1a >> P58>> YSC76>> FGC15940> ZS1711
303	Capital	16	13	21	29	19	11	16	16	11	21	10	16	21	11	11	41	16	14	16	20	30	14	11	26	38,39	12	E1b1a	3.14	96.86	33.44 [0.87]	E1b1a V38>> L485	0	18.75 [0.43]	E1b1a V38>> M4231
304	Capital	16	13	21	29	20	10	15	14	12	21	10	18	22	10	11	39	20	15	13	16	33	13	11	23	38,41	11	J2	92.52	6.72	28.42 [0.57]	J2a1 L26>Z500> M92> CTS2906	0.7	25.84 [0.58]	J2a1 PF7431> L243
309	Capital	18	14	21	31	20	10	16	13	12	20	10	15	24	10	11	41	18	14	17	17	33	14	11	22	36,37	11	E1b1b	29.83	49.09	40.09 [0.96]	E1b1b V1515	16.89	38.24 [0.66]	E1b1b L618 xV13
310	Capital	18	12	20	30	21	10	18.2	14	11	20	10	15	23	10	11	36	17	14	13	17	28	12	11	26	36,40	11	J1a	11.36	54.85	65.42 [1.28]	J1a >> P58>> L858>> Z640> Z2293	19.43	62.64 [0.94]	J1a >> P58>> L858>> Z640> L174
317	Capital	18	13	20	30	20	11	20.2	14	11	20	10	14	23	10	11	38	16	14	13	13	25	12	11	25	37,38	11	J1a	60.89	37.81	52.70 [1.05]	J1a >> P58>> FGC11> FGC3723	0.85	45.47 [0.89]	J1a >> P58>> L858>> Z640> Z2293
322	Capital	17	12	25	28	22	11	16	15	12	19	10	17	22	10	14	39	15	15	13	17	28	11	12	23	40,40	13	L	0	100	48.44 [0.99]	L1a M27
323	Capital	17	13	23	29	18	11	15	16	13	19	10	15	25	11	11	41	19	14	11	14	32	13	10	23	38,38	11	R1a	0	100	48.35 [1.15]	R1a
328	Capital	16	13	21	29	19	10	15	15	12	21	9	15	23	9	11	39	16	15	13	16	30	12	11	22	39,39	12	J2	0	100	78.32 [1.50]	J2a1 Z387> FGC35503
332	Capital	16	12	21	29	20	11	19	11	10	21	10	16	24	10	13	36	18	16	12	15	28	13	11	23	40,40	10	UP	99.53	0.47	19.08 [0.49]	G1a CTS11562	0	15.15 [0.36]	O1b1 F2320
344	Capital	19	13	21	29	21	11	17.2	14	11	20	10	14	24	10	11	38	17	14	13	19	25	12	10	24	36,38	11	J1a	73.32	17.27	48.57 [0.91]	J1a >> P58>> FGC4745	5.54	44.04 [0.84]	J1a >> P58>> FGC11>> FGC4415
349	Capital	18	14	22	29	20	12	19	13	11	22	10	15	23	11	15	40	23	14	14	18	28	14	12	24	35,39	11	Q	90.57	9.41	20.58 [0.45]	Q F1096> M25	0.02	16.67 [0.30]	Q L275>> L245> YP745
350	Capital	17	13	22	29	20	11	18	13	10	19	10	15	22	11	15	39	16	14	15	17	30	13	11	24	35,36	11	Q	11.14	75.33	60.73 [1.11]	Q L275>> L245> YP745	13.41	55.64 [0.88]	Q L275>> L245> Y2209
351	Capital	17	13	21	29	20	10	17	14	13	18	11	15	23	10	13	35	18	14	15	18	33	13	10	23	38,38	11	UP.	97.72	1.6	22.60 [0.54]	O1b1 F2320	0.68	23.68 [0.49]	T>PF5633> Y16897
365	Capital	18	13	20	30	20	11	20.2	14	11	20	10	14	23	10	11	36	16	14	13	18	26	12	11	25	36,37	11	J1a	9.82	88.82	69.03 [1.20]	J1a >> P58>> FGC11>> FGC8712	1.19	57.13 [1.07]	J1a >> P58>> FGC4745
368	Capital	17	14	23	32	23	10	16	13	11	19	11	14	23	9	13	37	18	15	13	16	33	13	12	26	38,39	13	T	3.53	96.47	41.17 [0.89]	T L131 > CTS933	0	19.52 [0.36]	T L131 > PH141
370	Capital	17	14	23	32	21	10	16	13	11	19	11	14	23	9	13	37	18	15	13	16	33	13	12	26	38,39	13	T	3.53	96.47	41.17 [0.89]	T L131 > CTS933	0	19.52 [0.36]	T L131 > PH141
373	Capital	18	14	20	31	23	11	18.2	14	11	20	10	13	23	10	11	39	19	14	13	17	25	12	11	24	36,38	11	J1a	71.95	9.52	48.82 [0.74]	J1a >> P58>> L858>> Z640> FGC5230	8.88	49.29 [0.74]	J1a >> P58>> YSC76>> FGC8223>> BY65> BY89
375	Capital	18	13	23	29	19	10	15	14	12	19	10	15	24	12	11	38	17	15	11	14	28	12	12	22	35,36	11	R1b	0.02	99.98	32.79 [0.78]	R1b
386	Capital	17	13	21	30	20	11	17	16	11	21	10	15	21	11	11	44	18	14	17	17	32	15	12	26	38,38	13	E1b1a	0.31	99.68	36.39 [0.95]	E1b1a V38>> L485	0.01	24.02 [0.55]	E1b1a V38>> M4231
398	Capital	18	13	22	30	32	9	15	13	12	20	10	16	24	10	11	40	22	14	16	17	22	13	12	21	35,36,37	12	E1b1b	0	100	51.70 [1.16]	E1b1b > V13
399	Capital	17	13	21	29	24	10	18	14	11	21	10	15	23	9	11	41	17	14	13	13	30	12	11	21	39,39	11	J2	0	100	55.75 [1.15]	J2a1 Z6065> Z7532
403	Capital	18	13	21	30	21	10	18.2	14	11	20	11	14	23	10	11	41	17	14	13	18	26	12	12	26	37,37	11	J1a	9.52	67.18	72.09 [1.24]	J1a >> P58>> FGC11>> FGC8812	6.65	65.02 [1.15]	J1a >> P58>> FGC11>> FGC1696> FGC7
405	Capital	19	14	21	30	24	11	15	15	11	18	9	15	23	9	13	38	19	14	16	18	28	13	12	23	36,38	11	T	87.14	12.86	31.29 [0.65]	T>PF5633> Y16897	0	17.17 [0.36]	T >> CTS11451> Y4119
415	Capital	16	13	21	29	19	10	15	16	12	21	9	15	23	9	11	38	16	15	13	16	30	12	11	22	39,39	12	J2	0	100	64.43 [1.23]	J2a1 Z387> FGC35503
416	Capital	16	13	21	29	19	10	15	16	12	21	9	15	23	9	11	38	16	15	13	16	30	12	11	22	39,39	12	J2	0	100	64.43 [1.23]	J2a1 Z387> FGC35503
421	Capital	17	13	21	29	24	10	18	14	11	21	10	15	23	9	11	41	17	14	13	13	29	12	11	21	39,39	11	J2	0	100	55.75 [1.15]	J2a1 Z6065> Z7532
423	Capital	15	13	22	31	21	10	16	14	12	21	10	15	23	9	12	38	20	15	14	17	32	12	13	23	39,41	11	J2	28.49	71.5	36.09 [0.86]	J2a1 Z7700> FGC9883	0	24.28 [0.55]	J2a1 PF7431> L243
425	Capital	15	13	25	29	22	10	16	15	11	21	10	15	23	9	11	38	16	15	13	15	30	12	11	25	36,40	12	J2	4.62	95.06	47.70 [0.85]	J2a1 Z6065> Y7708>M47	0.33	37.15 [0.71]	J2a1 Z387> FGC35503
427	Capital	16	13	21	31	20	12	16	15	11	21	11	15	21	11	11	38	18	14	16	18	28	12	13	27	37,39	11	E1b1a	9.65	61.3	29.87 [0.68]	E1b1a V38>> M4231	29.05	28.73 [0.75]	E1b1a V38>> L485
438	Capital	16	13	21	30	15	10	16	15	11	20	10	15	23	9	11	36	19	15	13	17	30	12	12	23	39,39	12	J2	2.29	85.23	51.79 [1.23]	J2a1 Z7700> FGC9883	11.91	47.28 [0.89]	J2a1 M67>> S25258> SK1336
441	Capital	19	13	23	31	18	12	16	15	13	20	10	13	24	11	11	42	21	14	11	14	32	13	10	23	37,38	12	R1a	0	100	37.06 [0.88]	R1a
450	Capital	19	13	22	29	22	10	15	14	11	19	9	15	23	7	11	38	14	15	13	16	31	12	11	21	36,39	11	J2	57.24	42.75	33.16 [0.58]	J2a1 Z467> FGC45722	0	24.88 [0.45]	J2a1 PF5191>> PH4970
453	Capital	17	14	22	32	19	11	15	15	12	20	9	15	24	10	11	40	18	14	17	17	29	13	12	27	37,39	11	E1b1b	54.19	45.77	33.28 [0.76]	E1b1b M123>M34> Z841	0.03	26.31 [0.63]	E1b1b V1515
457	Capital	16	13	21	29	19	10	15	15	12	21	9	15	23	9	11	41	16	15	13	16	30	12	11	22	39,39	12	J2	0	100	78.32 [1.50]	J2a1 Z387> FGC35503
460	Capital	18	13	24	30	21	11	17.2	14	11	20	10	14	23	10	11	38	16	14	14	18	25	12	11	25	36,38	11	J1a	89.58	10.41	56.56 [0.81]	J1a >> P58>> FGC11>> BY16791	0.01	39.03 [0.78]	J1a >> P58>> FGC11> FGC3723
463	Capital	18	14	23	32	17	11	15	16	11	20	10	15	25	11	11	39	18	14	11	14	32	13	10	23	38,39	12	R1a	0	100	48.04 [1.14]	R1a
464	Capital	16	13	20	29	20	11	16	16	11	21	10	16	22	10	11	36	18	16	14	15	29	13	11	21	35,38	9	G	51.78	47.62	47.19 [0.88]	G2a2 > L497>> Z725>> CTS4803> S2808> Y13112	0.26	38.15 [0.71]	G2a2 > L497>> Z725>> CTS4803> S2808
466	Capital	16	13	21	30	21	11	16	14	10	20	10	15	25	10	11	37	16	14	16	18	33	13	11	25	37,39	12	E1b1b	15.2	84.8	39.88 [0.91]	E1b1b M123>M34> Z841	0	26.45 [0.60]	J2a1 PF7431> L243
471	Capital	16	13	22	29	21	10	14	15	12	21	10	15	24	9	11	38	18	15	13	18	30	12	11	22	40,40	12	J2	32.9	28.3	38.91 [0.69]	J2a1 Z7700> A5360	28.08	39.09 [0.75]	J2a1 Z387> FGC35503
472	Capital	18	13	23	29	22	11	13	14	13	19	11	15	24	12	13	37	18	15	11	11	28	12	12	22	35,35	12	R1b	0.02	99.98	31.80 [0.76]	R1b
486	Capital	17	13	23	29	18	12	15	16	13	19	10	15	25	11	11	41	19	14	11	11	33	13	10	23	39,39	12	R1a	0	100	42.78 [1.01]	R1a
487	Capital	20	14	17	32	21	10	17	15	13	23	10	13	24	10	11	42	18	14	11	11	37	13	12	26	38,41.2	11	B	0	100	53.14 [1.31]	B2a1 M218
488	Capital	18	13	21	31	20	10	19.2	14	11	20	10	14	23	10	11	39	18	14	13	20	26	12	11	26	37,37	11	J1a	16.71	43.37	64.47 [1.16]	J1a >> P58>> FGC11>> FGC1696>> FGC5	24.35	63.44 [1.07]	J1a >> P58>> FGC11>> FGC4453
493	Capital	16	13	21	30	16	10	17	15	11	20	10	15	23	9	11	36	19	15	13	17	31	12	12	23	38,39	12	J2	3.82	58.22	47.95 [1.14]	J2a1 Z7700> FGC9883	37.94	47.11 [0.89]	J2a1 M67>> S25258> SK1336
497	Capital	17	12	22	28	20	11	18	16	11	19	10	14	24	9	11	39	20	14	15	15	31	12	11	22	37,38	11	J2	75.79	20	25.91 [0.60]	J2b1 M205	3.85	25.19 [0.52]	J2b2а M241>>CTS3617
499	Capital	18	13	23	30	21	11	17.2	14	11	20	10	14	23	10	11	39	17	14	14	18	25	12	11	25	36,38	11	J1a	30.45	69.54	74.38 [1.06]	J1a >> P58>> FGC11>> BY16791	0	49.23 [0.99]	J1a >> P58>> FGC11> FGC3723
506	Capital	14	12	21	29	18	10	16	15	12	20	10	15	21	11	11	40	19	14	16	17	29	13	12	28	36,40	11	E1b1a	2.02	97.77	36.11 [0.83]	E1b1a V38>> M4231	0.21	27.14 [0.71]	E1b1a V38>> L485
518	Capital	16	13	21	30	17	10	17	15	12	22	10	13	21	11	11	40	20	14	16	18	30	13	12	27	36,40	11	E1b1a	3.18	96.82	34.15 [0.78]	E1b1a V38>> M4231	0	20.44 [0.53]	E1b1a V38>> L485
525	Capital	17	13	22	30	19	11	16	15	11	21	10	16	21	11	11	40	19	14	17	18	31	15	12	25	37,39	11	E1b1a	0	100	51.47 [1.34]	E1b1a V38>> L485
526	Capital	16	13	22	30	21	11	18	15	12	20	10	16	22	10	11	32	20	16	15	17	32	13	10	21	39,40	10	UP.	99.22	0.47	23.25 [0.44]	G2a2b2a1c CTS342> Z724>> Z26414	0.26	22.34 [0.57]	G2a2a PF3147>> L91
527	Capital	16	13	21	30	20	11	16	16	11	21	10	16	21	11	11	42	17	14	17	18	32	14	12	26	37,39	11	E1b1a	0	100	57.32 [1.49]	E1b1a V38>> L485
531	Capital	16	13	21	30	19	10	17	15	11	20	10	15	21	11	11	38	21	14	16	16	28	13	12	28	36,40	11	E1b1a	0	100	54.89 [1.26]	E1b1a V38>> M4231
534	Capital	17	13	23	31	17	12	15	16	12	20	10	16	25	11	11	39	19	14	11	13	32	13	10	24	35.2,38	12	R1a	0	100	48.87 [1.16]	R1a
535	Capital	16	14	24	31	22	11	16	15	10	19	10	15	22	10	14	37	16	16	9	15	27	12	12	24	36,36	12	L	66.81	33.19	20.03 [0.39]	L1c M357	0	13.98 [0.30]	L1b M317
546	Capital	18	14	22	29	20	12	19	13	11	22	10	15	23	11	15	41	23	14	14	18	28	14	12	24	35,39	11	Q	90.57	9.41	20.58 [0.45]	Q F1096> M25	0.02	16.67 [0.30]	Q L275>> L245> YP745
547	Capital	17	13	24	31	20	12	17	13	11	20	10	15	24	10	11	37	17	14	16	17	33	13	12	26	37,39	10	E1b1b	0.1	99.83	49.64 [1.18]	E1b1b M123>M34> M84
550	Capital	16	13	21	29	19	10	15	15	12	21	9	15	23	9	11	40	16	15	13	16	30	12	11	22	39,39	12	J2	0	100	78.32 [1.50]	J2a1 Z387> FGC35503
551	Capital	17	13	21	30	21	11	21.2	14	11	20	9	14	23	10	11	39	16	14	13	18	26	12	11	25	36,39	11	J1a	16.29	83.43	58.26 [1.02]	J1a >> P58>> FGC11>> FGC8712	0.26	47.89 [0.80]	J1a >> P58>> FGC11>> BY4
552	Capital	16	13	21	30	16	10	16	15	11	20	10	15	23	9	11	36	19	15	13	17	30	12	12	23	39,39	12	J2	2.29	85.23	51.79 [1.23]	J2a1 Z7700> FGC9883	11.91	47.28 [0.89]	J2a1 M67>> S25258> SK1336
557	Capital	20	13	21	30	19	10	16	16	11	21	10	16	21	11	11	39	17	14	17	17	26	14	12	24	39,40	11	E1b1a	0.38	99.62	44.06 [1.15]	E1b1a V38>> L485	0	23.07 [0.53]	E1b1a V38>> M4231
559	Capital	16	13	21	29	19	10	15	15	12	21	9	15	23	9	11	40	16	15	13	16	30	12	11	22	39,39	12	J2	0	100	78.32 [1.50]	J2a1 Z387> FGC35503
574	Capital	17	13	21	30	21	10	18.2	14	11	20	11	15	24	10	11	39	18	14	13	19	26	12	11	25	37,37	11	J1a	21.1	40.83	65.12 [1.09]	J1a >> P58>> FGC11>> BY4	35.17	65.31 [1.01]	J1a >> P58>> FGC11>> FGC1696>> FGC7944
588	Capital	18	14	22	29	20	12	19	13	11	22	10	15	23	11	15	41	23	14	14	18	28	14	12	24	35,39	11	Q	90.57	9.41	20.58 [0.45]	Q F1096> M25	0.02	16.67 [0.30]	Q L275>> L245> YP745
589	Capital	17	14	21	29	20	11	17	13	12	19	10	15	24	9	13	36	14	14	16	17	34	13	11	26	37,38	11	T	81.06	17.97	24.61 [0.52]	T > Y11151	0.86	22.59 [0.49]	T L131 > CTS933
590	Capital	17	14	21	30	23	11	18.2	14	11	20	10	14	23	10	11	39	18	14	13	18	25	12	12	25	35,39	11	J1a	47.38	22.73	56.65 [1.08]	J1a >> P58>> FGC11>> FGC4415	18.1	57.50 [1.15]	J1a >> P58>> FGC11> FGC3723
591	Capital	17	12	21	28	20	11	17	16	11	19	10	14	24	9	11	39	20	14	15	19	31	12	11	22	37,38	11	J2	2.49	97.47	39.35 [0.91]	J2b1 M205	0.03	28.53 [0.60]	J2b2a M241>Z2444
594	Capital	16	13	24	30	21	11	14	15	13	20	10	16	23	10	11	38	18	14	17	18	30	13	11	26	37,38	11	E1b1b	97.39	2.5	20.19 [0.46]	E1b1b M123>M34> Z841	0.11	19.44 [0.46]	E1b1b V1515
595	Capital	16	13	21	29	19	10	16	16	12	21	9	15	23	9	11	38	16	15	13	16	30	12	11	22	38,39	12	J2	0	100	61.40 [1.18]	J2a1 Z387> FGC35503
596	Capital	17	14	21	30	21	11	16	14	12	23	10	16	23	9	11	40	17	15	15	15	31	12	13	23	40,41	11	J2	28.08	71.45	36.29 [0.82]	J2a1 PF7431> L243	0.47	29.68 [0.71]	J2a1 Z7700> FGC9883
597	Capital	18	14	21	30	20	11	19.2	14	11	20	10	14	23	10	11	38	16	14	13	17	26	12	11	25	36,37	11	J1a	27.69	58.97	55.22 [0.96]	J1a >> P58>> FGC11>> FGC8712	7.11	50.15 [0.96]	J1a >> P58>> FGC11>> FGC4415
598	Capital	18	14	22	30	19	12	17.2	14	11	21	10	16	24	10	11	39	18	14	12	20	27	12	11	24	39,39	11	J1a	3.87	96.13	46.69 [0.85]	J1a >> P58>> BY111	0	30.76 [0.50]	J1a >> P58>> ZS241>> Z18271
599	Capital	17	14	21	30	18	10	18	15	11	18	10	16	22	10	11	36	18	15	14	17	38	13	11	26	37,38	12	UP.	99.65	0.15	21.02 [0.42]	I2a2a M223>Y4450> L1229>> BY524	0.11	20.56 [0.42]	I2a2a M223>L701> L699> S12195
600	Capital	16	13	21	30	17	10	16	15	11	20	10	15	23	9	11	36	19	15	13	17	30	12	12	23	39,39	12	J2	2.29	85.23	51.79 [1.23]	J2a1 Z7700> FGC9883	11.91	47.28 [0.89]	J2a1 M67>> S25258> SK1336
3	Muharraq	19	13	22	31	21	11	20	13	11	20	10	16	24	11	11	40	20	14	16	16	33	13	11	25	39,41	10	E1b1b	12.02	87.98	32.90 [0.78]	E1b1b M123>M34> M84	0	21.69 [0.59]	E1b1b > V12
5	Muharraq	16	13	22	30	19	10	16	14	11	20	8	15	23	9	11	39	17	14	15	16	32	12	11	22	37,38	11	E1b1b	68.3	28.63	29.35 [0.80]	E1b1b > V12	2.46	27.36 [0.39]	J2a1 L26>Z500> M92> CTS2906>> Y9005
6	Muharraq	19	14	22	30	18	10	17	15	11	18	10	15	22	10	14	36	15	16	9	16	27	12	12	23	38,42	12	L	0	100	48.25 [0.94]	L1c M357
7	Muharraq	19	13	23	30	19	10	17	13	11	20	9	15	24	10	11	41	19	14	16	17	32	14	12	25	36,38	11	E1b1b	7.04	92.62	44.70 [1.02]	E1b1b M123>M34> Z841	0.19	34.54 [0.82]	E1b1b V1515
13	Muharraq	16	13	21	29	18	11	17	15	11	19	10	15	22	10	14	39	16	16	9	16	30	12	13	24	36,39	12	L	0	100	66.14 [1.29]	L1c M357
16	Muharraq	18	13	23	29	22	11	15	14	12	19	11	14	25	12	13	38	17	15	11	14	29	12	13	22	35,35	12	R1b	0	100	38.32 [0.91]	R1b
17	Muharraq	18	14	22	30	23	10	18	14	11	20	10	16	23	11	17	38	18	14	13	17	27	13	13	24	36,41	11	Q	1.79	98.21	44.69 [0.98]	Q F1096> M25	0	25.85 [0.79]	Q M346>> M3> M902
18	Muharraq	17	13	24	31	17	11	15	16	13	20	10	14	25	11	11	41	20	14	11	14	33	13	10	22	38,38	12	R1a	0	100	44.54 [1.06]	R1a
19	Muharraq	18	13	23	29	23	11	15	14	12	19	11	16	23	12	13	38	17	15	11	14	30	13	13	22	35,37	12	R1b	0	100	51.37 [1.23]	R1b
25	Muharraq	18	13	25	30	17	12	15	16	13	20	11	15	23	11	11	40	19	14	11	14	32	13	10	23	37,37	12	R1a	0	100	43.69 [1.04]	R1a
26	Muharraq	19	13	21	30	20	10	19.2	14	12	20	11	14	23	10	11	40	17	14	13	19	25	12	11	26	37,37	11	J1a	48.38	30.59	63.48 [1.14]	J1a >> P58>> FGC11>> FGC1696>> FGC5	15.45	65.16 [0.97]	J1a >> P58>> FGC11>> ZS8506
27	Muharraq	17	13	24	30	16	11	14	16	11	20	12	15	25	11	11	41	18	14	11	13	31	13	10	23	36,38	12	R1a	0	100	36.49 [0.87]	R1a
29	Muharraq	17	13	21	29	20	10	18.2	14	11	20	11	14	23	10	11	39	18	14	13	19	26	12	11	25	37,37	11	J1a	17.37	21.69	65.09 [1.15]	J1a >> P58>> FGC11>> FGC1696> FGC7	20.65	64.42 [1.23]	J1a >> P58>> FGC11>> FGC4415
31	Muharraq	19	13	21	30	20	10	19.2	14	12	20	11	14	23	10	11	39	17	14	13	19	25	12	11	26	37,37	11	J1a	48.38	30.59	63.48 [1.14]	J1a >> P58>> FGC11>> FGC1696>> FGC5	15.45	65.16 [0.97]	J1a >> P58>> FGC11>> ZS8506
32	Muharraq	16	13	22	29	19	11	16	15	12	21	10	16	21	11	11	43	18	14	17	17	34	15	12	26	39,40	11	E1b1a	1.87	98.13	34.45 [0.90]	E1b1a V38>> L485	0	21.63 [0.49]	E1b1a V38>> M4231
36	Muharraq	18	14	23	30	22	10	15	15	12	19	10	15	24	11	13	44	23	14	11	13	32	13	10	25.1	38,40	12	R1b	0	100	48.08 [0.87]	R1b PH155
41	Muharraq	17	14	21	31	18	11	16	13	12	20	9	15	24	10	11	39	19	14	15	17	29	14	12	25	36,37	12	E1b1b	20.81	74.17	39.74 [0.91]	E1b1b M123>M34> Z841	4.97	36.22 [0.87]	E1b1b V1515
42	Muharraq	18	13	21	30	20	11	18.2	15	11	20	11	14	23	10	11	39	18	14	12	19	25	11	11	26	37,38	11	J1a	79.97	12.94	50.19 [0.72]	J1a >> P58>> FGC11>> FGC10588	3.85	46.35 [0.79]	J1a >> P58>> FGC11>> FGC4453
46	Muharraq	16	13	21	30	19	11	18	14	10	19	10	16	23	9	13	35	17	14	14	16	37	13	11	22	36,37	12	T	0.88	61.2	57.03 [1.20]	T >> CTS11451> Y4119	37.92	55.79 [1.17]	T >> CTS11451> Y4119>> Y3781
48	Muharraq	18	14	20	31	15	10	15	15	12	20	10	15	23	9	11	41	16	14	15	17	33	12	12	21	37,40	12	H	48.61	22.81	33.47 [0.67]	H1a1a M82	14.52	32.55 [0.68]	J2a1 PF5191>> S19231
49	Muharraq	17	14	21	31	22	10	17	14	11	19	10	15	23	9	13	35	17	14	14	16	34	13	11	22	37,37	12	T	0	100	71.43 [1.50]	T >> CTS11451> Y4119
52	Muharraq	19	13	22	30	19	10	18	13	12	20	10	15	24	10	11	38	18	14	16	17	33	13	11	27	39,39	11	E1b1b	19.81	77.38	40.82 [0.94]	E1b1b M123>M34> Z841	2.17	34.20 [0.81]	E1b1b M123>M34> M84
53	Muharraq	19	13	21	30	22	10	19.2	14	11	20	11	14	23	10	11	39	18	14	13	18	26	12	12	26	37,37	11	J1a	19.46	24.74	67.37 [1.16]	J1a >> P58>> FGC11>> FGC8812	20.23	66.75 [1.13]	J1a >> P58>> FGC11>> FGC4453
54	Muharraq	19	13	23	29	16	11	15	16	12	20	11	16	25	11	11	40	19	14	11	14	31	13	11	23	37,39	12	R1a	0	100	57.95 [1.37]	R1a
55	Muharraq	18	13	20	30	20	10	19.2	14	11	20	11	14	23	10	11	39	18	14	13	18	25	13	11	27	36,37	11	J1a	54.33	30.91	51.79 [0.89]	J1a >> P58>> FGC11>> FGC8812	9.71	47.57 [0.86]	J1a >> P58>> FGC11>> FGC1696>> FGC5
61	Muharraq	18	13	21	29	21	10	16	13	11	20	10	16	24	10	11	40	20	14	15	16	33	13	12	25	37,37	12	E1b1b	34.7	63.52	36.45 [0.99]	E1b1b > V12	0.91	30.66 [0.69]	I2a2a M223>L701> P78> S25733
63	Muharraq	19	13	23	30	18	11	15	15	13	20	11	15	25	11	11	39	19	14	11	12	32	13	10	23	38,38	11	R1a	0	100	45.68 [1.08]	R1a
64	Muharraq	18	11	21	29	20	11	19.2	14	11	20	10	14	23	10	11	37	18	14	12	19	27	12	11	25	36,39	11	J1a	61.71	36.62	52.90 [1.06]	J1a >> P58>> FGC11> FGC3723	1.03	46.20 [0.77]	J1a >> P58>> FGC11>> BY4
67	Muharraq	17	13	21	30	22	10	18.2	14	11	20	10	14	23	10	11	39	18	14	13	19	25	12	11	25	37,37	11	J1a	16.48	34.58	70.98 [1.19]	J1a >> P58>> FGC11>> BY4	24.54	70.74 [1.07]	J1a >> P58>> FGC11>> ZS11641
68	Muharraq	19	13	22	30	20	10	19.2	14	11	20	10	14	23	10	11	40	18	14	13	20	25	13	11	26	37,37	11	J1a	29.46	41.64	57.32 [1.03]	J1a >> P58>> FGC11>> FGC1696>> FGC5	26.55	57.30 [0.97]	J1a >> P58>> FGC11>> FGC4453
71	Muharraq	14	13	21	32	19	10	16	14.3	12	21	10	15	21	11	11	41	18	14	15	19	27	14	12	31	36,39	11	E1b1a	6.92	93.08	33.15 [0.76]	E1b1a V38>> M4231	0	14.25 [0.37]	E1b1a V38>> L485
73	Muharraq	18	13	21	30	22	10	15	15	12	20	9	15	23	9	12	42	15	15	14	21	28	13	13	23	37,37	11	J2	0	100	41.82 [0.87]	J2a1 PF5191>> S19231
76	Muharraq	17	13	21	30	21	10	18.2	15	11	20	11	14	23	10	11	39	18	14	13	19	24	12	11	26	37,37	11	J1a	21.15	60.33	68.78 [1.17]	J1a >> P58>> FGC11>> FGC4453	9.44	62.84 [1.11]	J1a >> P58>> FGC11>> FGC1696> FGC7
77	Muharraq	18	13	21	30	21	10	18.2	14	11	20	10	14	23	10	11	39	18	14	13	19	25	12	11	26	37,38	11	J1a	31.91	26.08	74.06 [1.25]	J1a >> P58>> FGC11>> FGC4453	13.79	72.87 [1.25]	J1a >> P58>> FGC11>> FGC8812
79	Muharraq	18	13	21	29	21	10	17	13	11	20	10	16	24	10	11	40	20	14	16	17	34	13	12	16	37,37	12	E1b1b	73.31	15.17	25.90 [0.58]	E1b1b > V13	10.48	27.40 [0.63]	E1b1b M123>M34> Z841
80	Muharraq	16	15	21	32	19	10	18	14	11	19	10	15	24	9	11	38	17	14	13	17	28	12	11	29	36,38	12	J2	10	90	68.54 [1.15]	J2a2 PF5008 >> Z39726	0	22.82 [0.50]	J2a2 PF5008 >> PF5040
83	Muharraq	18	13	22	29	18	10	16	14	11	21	10	15	23	9	11	41	16	15	13	17	32	12	12	24	36,36	12	J2	0	100	56.96 [1.02]	J2a1 Z6065> Y7708>M47
86	Muharraq	17	13	21	29	18	10	18	15	12	21	10	15	22	10	11	36	18	16	13	14	28	14	13	21	35,37	9	G	13.98	69.2	43.83 [0.87]	G2a2 > U1> L13	14.19	41.16 [0.96]	G2a2b2a1c CTS342
88	Muharraq	20	14	23	31	15	12	16	16	14	20	11	15	25	11	11	40	17	14	11	14	34	13	9	23	37,38	12	R1a	0	100	34.69 [0.82]	R1a
93	Muharraq	18	13	23	30	16	11	16	17	13	21	11	15	25	11	11	41	19	14	9	11	33	13	10	24	37,38	12	R1a	0.04	99.96	26.81 [0.64]	R1a
94	Muharraq	19	13	23	30	18	11	15	15	13	20	11	15	25	11	11	40	19	14	11	11	31	13	10	23	37,38	11	R1a	0	100	45.47 [1.08]	R1a
96	Muharraq	18	14	23	30	22	10	15	14	13	19	11	14	25	12	13	39	17	15	11	14	29	12	12	22	35,35	12	R1b	0	100	34.97 [0.83]	R1b
100	Muharraq	17	13	23	31	17	12	15	16	12	20	10	16	25	11	11	39	19	14	11	13	32	13	10	24	35.2,38	12	R1a	0	71.42	48.87 [1.16]	R1a
105	Muharraq	19	12	21	29	22	11	16	14	12	21	10	15	21	10	11	39	18	16	12	15	30	14	11	21	38,39	9	G	63.08	33.77	36.18 [0.74]	G2a2 > L497>> Z725	2.85	32.09 [0.63]	G2a2 > U1> L13
108	Muharraq	18	14	17	32	20	11	12	16	10	20	10	12	23	10	11	40	17	14	12	12	30	13	12	28	37,44.2	11	B	0	100	40.04 [0.99]	B2a1 M218
110	Muharraq	16	13	22	30	23	11	17	14	11	21	10	15	22	9	11	39	18	15	13	13	30	12	11	23	39,40	11	J2	5.41	87.87	49.25 [0.96]	J2a1 L26>Z500> Y6240	6.63	43.72 [0.88]	J2a1 L26>Z500> M92> CTS2906
111	Muharraq	17	12	21	29	18	11	17	15	11	21	11	16	22	10	12	35	18	16	14	15	31	14	11	21	37,37	9	G	51.83	29.41	41.22 [0.79]	G2a2 > L497>> Z725> FGC477	13.22	39.23 [0.91]	G2a2b2a1c CTS342
112	Muharraq	18	13	23	30	17	11	14	16	12	20	11	16	25	11	11	39	19	14	11	15	34	13	10	23	38,38	12	R1a	0	100	54.46 [1.29]	R1a
113	Muharraq	17	12	23	28	24	11	14	14	12	19	10	15	22	10	14	39	15	15	12	17	26	11	12	23	35,41	12	L	0	100	69.53 [1.42]	L1a M27
114	Muharraq	16	14	21	31	20	10	15	14	10	19	11	16	22	9	11	39	16	15	12	12	30	12	11	22	38,43	11	J2	0	100	68.57 [1.33]	J2a1 L26>Z500> Y6240
115	Muharraq	17	13	21	30	22	10	19.2	14	11	20	10	15	23	10	11	40	18	14	13	17	26	12	12	25	36,37	11	J1a	0.13	98.09	83.85 [1.27]	J1a >> P58>> YSC76> FGC15940	1.61	68.95 [1.20]	J1a >> P58>> Z18297> ZS4307
117	Muharraq	21	13	24	31	17	12	16	16	12	19	10	15	25	11	11	40	19	14	11	14	33	13	10	23	36,37	12	R1a	0	100	43.37 [1.03]	R1a
119	Muharraq	17	13	21	30	21	10	16	14	11	21	10	16	22	9	11	38	18	15	13	16	31	12	11	22	40,40	11	J2	7.76	91.46	59.89 [1.21]	J2a1 L26>Z500> M92> CTS2906	0.71	47.40 [1.13]	J2a1 Z7700> FGC9883
120	Muharraq	17	14	21	31	19	10	16	13	12	19	9	15	23	9	13	35	19	15	14	17	32	13	13	27	36,38	13	T	48.73	48.72	29.38 [0.64]	T L131	2.14	26.27 [0.57]	T L131 > CTS933
122	Muharraq	17	14	21	30	18	10	17	14	12	20	10	15	25	10	11	39	18	14	14	16	34.2	15	10	26	38,38	11	UP.	98.41	1.26	22.98 [0.55]	E1b1b V1515	0.22	21.03 [0.46]	I2a2a M223>Y4450>> M284>>Y3709
123	Muharraq	15	13	23	29	22	10	16	14	11	21	10	15	23	9	11	40	17	15	14	16	30	12	13	24	36,40	12	J2	0	100	61.01 [1.09]	J2a1 Z6065> Y7708>M47
124	Muharraq	18	13	23	30	16	11	16	17	13	21	11	15	25	11	11	41	19	14	9	11	33	13	10	24	37,38	12	R1a	0.04	99.96	26.81 [0.64]	R1a
125	Muharraq	17	14	25	31	23	10	16	14	12	19	10	15	23	11	10	39	19	15	13	19	32	14	10	24	35,37	11	R2	0	100	38.64 [1.03]	R2 M479
127	Muharraq	16	13	20	29	21	10	16	14	11	21	10	15	23	9	11	38	17	15	13	17	30	12	11	24	36,39	12	J2	0	100	63.77 [1.14]	J2a1 Z6065> Y7708>M47
129	Muharraq	19	13	21	30	23	10	19.2	14	11	20	11	14	23	10	11	39	17	14	13	19	26	12	12	26	37,37	11	J1a	25.44	32.78	67.29 [1.14]	J1a >> P58>> FGC11>> FGC4453	20.44	65.22 [1.17]	J1a >> P58>> FGC11>> FGC1696>> FGC5
130	Muharraq	18	12	21	30	19	11	16	15	12	21	11	17	22	10	11	37	17	15	13	15	30	14	11	20	37,38	9	G	96.4	2.66	28.72 [0.55]	G2a2 > L497>> Z725> FGC477	0.52	26.46 [0.54]	G2a2 > L497>> Z725
132	Muharraq	18	13	21	30	20	10	18	13	12	20	10	15	24	10	11	37	17	14	16	16	34	13	12	25	38,39	10	E1b1b	0.62	99.36	45.75 [1.09]	E1b1b M123>M34> M84	0.02	30.97 [0.84]	E1b1b > V12
134	Muharraq	16	13	21	29	18	12	17	14	12	21	9	15	22	9	11	39	18	15	15	19	32	12	13	23	39,39	11	J2	95.4	3.03	28.22 [0.55]	J2a1 PF7431> PF5366> L264	1.57	25.47 [0.61]	J2a1 Z7700> FGC9883
135	Muharraq	18	13	21	30	21	10	21.2	14	11	21	10	14	23	10	11	40	18	14	13	18	25	12	11	25	37,37	11	J1a	51.24	38.36	52.98 [0.92]	J1a >> P58>> FGC11>> FGC8712	7.42	51.64 [0.85]	J1a >> P58>> FGC11>> S20171
136	Muharraq	18	14	23	30	22	10	15	15	12	19	10	15	24	11	13	43	21	14	11	13	32	13	11	25.1	38,40	12	R1b	0	100	52.85 [0.96]	R1b PH155
138	Muharraq	18	13	21	32	19	11	15	14	12	20	9	15	23	9	10	39	15	15	15	15	31	13	11	22	38,38	12	J2	0	100	63.65 [1.33]	J2a1 PF5191>> S19231
139	Muharraq	16	12	21	29	19	10	17	15	11	21	11	16	22	10	12	37	18	16	14	15	31	14	11	21	37,37	9	G	50.58	19.61	43.01 [0.83]	G2a2 > L497>> Z725> FGC477	15.56	41.40 [0.91]	G2a2 > U1> L1266
140	Muharraq	18	12	20	27	21.2	10	16	16	11	20	10	14	23	11	11	37	17	14	8	12	32	13	12	23	33,39.2	11	B	0	100	51.81 [1.11]	B2b M112
141	Muharraq	18	12	21	30	18	11	16	15	12	21	11	17	22	10	11	37	17	15	13	15	30	14	11	20	37,38	9	G	96.4	2.66	28.72 [0.55]	G2a2 > L497>> Z725> FGC477	0.52	26.46 [0.54]	G2a2 > L497>> Z725
144	Muharraq	18	13	22	30	19	10	18	13	11	20	10	15	24	10	11	37	18	14	16	17	34	13	12	26	39,39	10	E1b1b	0	100	53.30 [1.27]	E1b1b M123>M34> M84
146	Muharraq	18	14	23	32	17	11	17	15	12	20	10	15	25	11	11	44	18	14	11	14	32	13	10	23	37,40	12	R1a	0	100	52.11 [1.24]	R1a
148	Muharraq	18	13	23	29	22	12	16	14	12	19	10	16	21	11	14	38	15	15	13	16	26	12	11	23	36,40	11	L	0	100	44.86 [0.92]	L1a M27
150	Muharraq	18	12	21	28	18.2	11	18	14	12	19	9	14	23	10	11	36	18	15	14	18	28	12	12	24	36,37	10	J2	88.6	10.73	30.14 [0.63]	J2b2a M241>Z2444	0.59	30.13 [0.51]	J1a >> P58>> YSC76>> FGC8223>> BY65>> ZS1559
155	Muharraq	17	13	24	29	22	11	19	14	11	20	10	15	23	9	11	37	19	14	15	18	29	12	13	22	35,36	11	J2	31.8	53.41	33.50 [0.78]	J2b1 M205	14.79	33.07 [0.68]	J2a1 PF5087> Z7430
158	Muharraq	15	13	21	29	20	10	16	14	11	19	11	17	23	9	13	36	20	14	13	17	34	13	11	21	37,39	10	T	0	100	60.33 [1.05]	T >> CTS11451> Y4119> Y16244
159	Muharraq	14	12	20	28	22	10	16	15	11	22	10	15	21	10	11	37	19	16	13	13	28	14	11	21	38,38	10	G	0	100	60.77 [1.16]	G2a2b1 M406> FGC5081> L14
161	Muharraq	17	13	23	30	17	11	16	16	13	21	11	15	25	11	11	42	19	14	11	16	31	13	10	23	37,38	12	R1a	0	100	41.90 [0.99]	R1a
162	Muharraq	15	13	21	29	19	10	16	14	11	19	11	17	23	9	13	36	19	14	13	17	34	13	11	21	37,39	10	T	0	100	53.01 [0.92]	T >> CTS11451> Y4119> Y16244
163	Muharraq	17	13	21	30	21	10	18.2	14	11	20	11	14	23	10	11	40	18	14	13	20	25	12	11	25	36,37	11	J1a	16.39	27.67	66.82 [1.18]	J1a >> P58>> FGC11>> FGC1696> FGC7	20.11	66.55 [1.11]	J1a >> P58>> FGC11>> BY4
164	Muharraq	17	14	22	30	18	10	17	15	12	19	10	15	22	10	11	39	13	14	11	13	30	13	13	22	39,40	12	H	0	100	52.24 [1.16]	H2 P96 (with former F3 & F6)
165	Muharraq	18	14	23	30	22	10	15	15	12	19	10	15	25	11	13	43	23	14	11	13	32	13	11	25.1	38,40	12	R1b	0	100	39.47 [0.72]	R1b PH155
166	Muharraq	17	13	21	29	20	10	15	15	12	pseudonull	10	15	23	9	11	39	18	15	13	13	29	12	12	24	39,39	11	J2	6.86	92.66	51.38 [0.89]	J2a1 Z7700> Z40168	0.36	39.64 [0.83]	J2a1 Z7700> SK1382
167	Muharraq	17	13	21	30	21	10	18.2	14	11	20	11	14	23	10	11	37	18	14	13	19	25	12	11	26	36,37	11	J1a	31.01	31.8	78.40 [1.38]	J1a >> P58>> FGC11>> FGC1696> FGC7	25.56	77.69 [1.32]	J1a >> P58>> FGC11>> FGC4453
168	Muharraq	17	13	23	30	20	10	16	14	11	21	10	15	23	9	11	38	16	15	13	17	30	12	11	24	36,41	12	J2	0	100	58.66 [1.05]	J2a1 Z6065> Y7708>M47
171	Muharraq	18	14	23	30	22	10	15	15	12	19	10	15	24	11	13	43	23	14	11	13	32	13	10	25.1	38,40	12	R1b	0	100	48.08 [0.87]	R1b PH155
179	Muharraq	17	13	21	30	21	10	16	16	11	21	10	15	21	11	11	42	18	14	16	18	32	15	12	25	38,38	11	E1b1a	0	100	54.54 [1.42]	E1b1a V38>> L485
181	Muharraq	17	13	20	31	21	11	17.2	14	11	20	11	15	23	10	11	37	18	14	14	19	26	12	11	26	35,38	10	J1a	0	100	79.34 [1.16]	J1a >> P58>> M11522
185	Muharraq	18	14	21	32	20	10	15	14	13	20	10	15	23	9	11	39	15	14	15	18	31	13	11	24	37,38	12	J2	45.1	54.81	29.72 [0.62]	J2a1 PF5191>> S19231	0.08	25.87 [0.56]	J2a1 PF5191>> PF5177
187	Muharraq	17	13	20	31	21	11	17.2	14	11	20	11	15	23	10	11	37	18	14	14	19	26	12	11	26	36,38	10	J1a	0	100	79.34 [1.16]	J1a >> P58>> M11522
188	Muharraq	18	13	21	31	19	10	18	14	11	20	10	17	24	10	11	38	20	14	16	17	29	13	11	26	39,39	10	E1b1b	0	100	48.95 [1.16]	E1b1b M123>M34> M84
189	Muharraq	17	13	21	30	22	11	20.2	14	11	20	10	14	23	10	11	40	18	14	13	18	25	12	11	26	37,37	11	J1a	27.61	36.35	60.31 [1.08]	J1a >> P58>> FGC11>> FGC1696>> FGC5	15.37	58.00 [1.01]	J1a >> P58>> FGC11>> FGC8712
199	Muharraq	17	12	20	30	20	7	20	15	12	19	10	16	22	10	11	37	18	16	14	15	29	15	11	21	37,37	12	G	99.05	0.95	26.30 [0.50]	G2a2 > L497>> Z725> FGC477	0	20.47 [0.42]	G2a2 > L497>> Z725
201	Muharraq	16	12	21	28	18	10	17	15	11	22	10	16	23	10	12	40	18	15	14	17	27	15	11	27	38,38	10	G	58.88	40.7	28.23 [0.72]	G1a CTS11562	0.41	24.30 [0.45]	G1b L830
202	Muharraq	18	12	21	29	19	11	15	14	12	20	10	15	25	10	11	35	19	15	10	16	30	13	13	22	38,40	12	UP	97.93	1.57	17.27 [0.39]	E1b1b > V13	0.34	16.63 [0.41]	E1b1b V22
205	Muharraq	19	13	21	30	19	11	17	12	11	20	10	15	24	10	11	40	22	14	18	18	35	13	13	27	39,39	10	E1b1b	2.55	97.45	36.67 [0.87]	E1b1b M123>M34> M84	0	19.30 [0.37]	E1b1b L67
207	Muharraq	18	14	22	30	23	11	22.2	14	11	21	10	15	23	8	11	39	18	14	13	16	29	12	12	28	37,38	13	J1a	79.68	20.3	35.99 [0.66]	J1a3 Z1828> Z1842> Z18436> CTS1460> YSC414	0.02	25.31 [0.41]	J1a3 Z1828> Z1842> Z18436> ZS3042
208	Muharraq	17	13	21	30	20	10	19.2	14	11	20	11	14	23	10	11	40	18	14	14	19	26	12	12	25	36,37	11	J1a	20.72	63.16	59.05 [1.06]	J1a >> P58>> FGC11>> FGC1696>> FGC5	5.51	53.08 [0.94]	J1a >> P58>> FGC11>> FGC1696> FGC7
212	Muharraq	17	13	21	30	21	10	19.2	14	11	20	11	14	23	10	11	40	18	14	14	19	26	12	11	26	36,37	11	J1a	29.29	25.54	67.38 [1.01]	J1a >> P58>> FGC11>> ZS8506	23.36	65.75 [1.18]	J1a >> P58>> FGC11>> FGC1696>> FGC5
214	Muharraq	19	13	23	31	18	12	16	16	14	20	10	15	25	11	11	42	16	14	11	14	32	13	11	22	36,40	12	R1a	0	100	35.66 [0.85]	R1a
217	Muharraq	20	13	21	30	24	12	17.2	14	11	21	10	14	23	10	11	38	18	14	13	17	24	12	11	24	38,38	11	J1a	8.41	80.31	59.11 [0.90]	J1a >> P58>> ZS241>> Z18271> S12192	9.1	54.00 [0.84]	J1a >> P58>> ZS241>> Z18271> Z18290
218	Muharraq	17	12	21	27	20	11	16	15	11	19	11	14	24	9	11	38	17	14	18	18	32	12	12	22	38,38	11	J2	1.53	65.54	56.91 [1.32]	J2b1 M205	32.94	55.13 [0.96]	J2b1 M205 >> CTS1969
220	Muharraq	17	14	22	31	23	10	15	14	11	20	10	16	23	9	11	39	19	16	13	16	28	13	11	22	38,38	11	J2	36.43	57.81	35.83 [0.85]	J2a1 Z7700> FGC9883	5.74	32.90 [0.82]	J2a2 PF5008
223	Muharraq	18	13	21	30	21	10	18.2	14	11	20	11	13	23	10	11	39	18	14	13	17	25	12	11	26	37,37	11	J1a	36.36	37.36	63.31 [0.98]	J1a >> P58>> FGC11>> FGC1696>> FGC7944	8.27	58.38 [1.10]	J1a >> P58>> FGC11>> BY8
224	Muharraq	17	12	24	28	23	11	16	14	11	19	10	17	22	10	14	38	16	15	13	17	27	11	13	23	35,40	12	L	0	100	62.98 [1.29]	L1a M27
228	Muharraq	17	13	24	29	19	10	16	14	11	21	10	15	23	9	11	38	16	15	13	16	29	12	11	24	36,40	12	J2	0	100	70.71 [1.27]	J2a1 Z6065> Y7708>M47
230	Muharraq	18	12	23	29	21	10	18	15	13	21	11	15	23	10	11	37	20	16	13	15	32	14	11	24	36,36.3	10	G	47.5	52.5	32.04 [0.82]	G2a2a PF3147>> L91	0	23.25 [0.54]	G2a >> PF3359
231	Muharraq	17	13	21	30	22	10	18.2	14	11	20	11	14	23	10	11	40	18	14	13	17	26	12	11	26	37,37	11	J1a	25.03	27.16	64.18 [1.13]	J1a >> P58>> FGC11>> FGC1696> FGC7	17.05	62.82 [1.18]	J1a >> P58>> FGC11>> BY8
239	Muharraq	19	13	21	30	21	11	15	13	12	20	10	15	22	10	11	40	20	14	16	18	34	13	11	22	35,37	11	E1b1b	3.77	95.71	38.72 [0.87]	E1b1b > V13	0.32	32.22 [0.61]	E1b1b L67
242	Muharraq	18	14	23	31	17	11	15	16	12	20	11	15	25	11	11	41	18	14	11	14	30	13	10	23	37,39	12	R1a	0	100	59.80 [1.42]	R1a
249	Muharraq	17	14	22	30	23	10	18	14	11	21	10	15	23	11	17	39	19	14	13	17	27	13	13	24	36,41	11	Q	5.13	94.87	46.87 [1.03]	Q F1096> M25	0	19.93 [0.61]	Q M346>> M3> M902
305	Muharraq	18	13	21	30	23	10	19.2	14	11	20	11	14	23	10	11	41	17	14	13	19	25	12	11	26	37,37	11	J1a	19.74	26.83	73.93 [1.33]	J1a >> P58>> FGC11>> FGC1696>> FGC5	21.94	73.98 [1.31]	J1a >> P58>> FGC11>> FGC1696> FGC7
355	Muharraq	18	13	21	31	20	11	17.2	14	11	20	10	15	24	10	11	38	17	14	14	17	26	12	11	26	36,39	11	J1a	38.7	59.78	65.94 [1.24]	J1a >> P58>> L858> Z640	1.22	54.76 [1.07]	J1a >> P58>> L858>> Z640> Z2293
356	Muharraq	18	14	22	31	22	11	16	13	10	19	9	16	22	11	15	40	16	14	14	15	32	13	12	24	34,35	12	Q	10.44	89.48	46.49 [0.85]	Q L275>> L245> YP745	0.07	32.94 [0.52]	Q L275>> L245> Y2209
357	Muharraq	18	14	22	30	22	11	22.2	14	11	21	10	15	23	8	11	39	18	14	13	16	29	12	12	28	37,38	13	J1a	79.68	20.3	35.99 [0.66]	J1a3 Z1828> Z1842> Z18436> CTS1460> YSC414	0.02	25.31 [0.41]	J1a3 Z1828> Z1842> Z18436> ZS3042
358	Muharraq	15	14	21	32	19	10	17	14	12	21	10	15	21	11	11	41	19	14	17	19	28	13	12	27	36,39	11	E1b1a	3.18	96.8	33.57 [0.77]	E1b1a V38>> M4231	0.02	22.79 [0.59]	E1b1a V38>> L485
359	Muharraq	17	12	21	28	23	10	18	14	11	21	10	15	23	9	11	39	17	14	13	13	29	12	11	21	39,39	11	J2	0	100	60.63 [1.25]	J2a1 Z6065> Z7532
456	Muharraq	19	13	21	30	20	10	17	14	12	20	9	15	23	9	10	41	15	15	15	21	29	13	11	22	38,41	11	J2	0	100	57.52 [1.20]	J2a1 PF5191>> S19231
458	Muharraq	17	12	20	31	21	10	17.2	14	11	20	10	15	23	10	11	36	17	14	13	17	26	12	12	25	36,38	11	J1a	16.02	78.79	59.65 [0.90]	J1a >> P58>> L858>> Z640> L174	3.39	52.68 [1.03]	J1a >> P58>> L858>> Z640> Z2293
482	Muharraq	16	13	21	29	19	10	15	15	12	21	9	15	23	9	11	39	16	15	13	16	30	12	11	22	39,39	12	J2	0	100	78.32 [1.50]	J2a1 Z387> FGC35503
483	Muharraq	16	13	21	29	19	10	15	15	12	21	9	15	23	9	11	39	16	15	13	16	30	12	11	22	39,39	12	J2	0	100	78.32 [1.50]	J2a1 Z387> FGC35503
484	Muharraq	17	13	23	31	17	11	15	16	14	20	11	16	26	11	11	41	18	14	11	14	31	13	11	23	37,37	12	R1a	0	100	43.97 [1.04]	R1a
485	Muharraq	17	12	20	31	21	10	18.2	14	11	20	10	15	23	10	11	36	17	14	13	17	26	12	12	25	36,38	11	J1a	30.74	65.27	54.37 [0.82]	J1a >> P58>> L858>> Z640> L174	1.88	48.41 [0.73]	J1a >> P58>> YSC76>> FGC8223>> BY65> BY89
491	Muharraq	20	14	21	31	24	11	18.2	14	11	20	10	13	23	10	11	39	19	14	13	17	25	12	11	24	36,38	11	J1a	79.01	13.85	39.10 [0.74]	J1a >> P58>> FGC11>> FGC4415	3.26	37.03 [0.65]	J1a >> P58>> FGC11>> FGC1696> FGC7
494	Muharraq	17	13	21	31	21	11	17	15	11	20	10	15	22	10	11	32	22	16	16	17	31	13	10	21	39,41	10	G	94.17	5.83	24.41 [0.56]	G2a1 Z6552	0	17.96 [0.41]	J2a1 PF7431> L243
544	Muharraq	18	13	24	29	16	12	16	15	13	19	11	15	25	11	11	43	18	14	11	16	31	14	10	23	37,38	11	R1a	0.04	99.98	31.41 [0.74]	R1a
554	Muharraq	17	13	23	30	19	10	17	13	12	20	9	15	24	10	11	39	18	14	15	17	29	15	12	24	36,38	11	E1b1b	35.44	62.49	34.79 [0.80]	E1b1b M123>M34> Z841	1.88	30.74 [0.56]	E1b1b PF1975
580	Muharraq	16	13	21	30	21	11	17.2	14	11	20	10	14	23	10	11	40	18	15	14	18	25	12	12	25	36,38	11	J1a	28.77	67.7	50.34 [0.87]	J1a >> P58>> Z18297> ZS4307	2.72	46.29 [0.77]	J1a >> P58>> FGC11>> BY4
585	Muharraq	18	13	21	30	23	11	18.2	14	11	20	10	15	23	10	11	39	19	14	13	17	26	12	11	24	37,38	11	J1a	24.86	32.06	60.23 [1.14]	J1a >> P58>> L858>> Z640> BY74	13.6	58.35 [0.98]	J1a >> P58>> FGC11>> BY4
10	Northern	16	13	21	30	22	10	16	15	12	21	11	15	21	11	11	38	19	14	16	17	30	14	11	28	37,39	11	E1b1a	0	100	53.33 [1.22]	E1b1a V38>> M4231
15	Northern	18	13	21	30	22	10	18.2	14	11	20	12	14	22	10	11	38	18	14	13	19	25	12	11	26	37,37	11	J1a	17.44	58.3	61.97 [1.09]	J1a >> P58>> FGC11>> FGC1696> FGC7	20.08	58.77 [1.06]	J1a >> P58>> FGC11>> FGC1696>> FGC5
23	Northern	18	13	21	30	21	10	18.2	14	11	20	11	14	23	10	11	39	18	14	13	18	26	12	11	27	37,38	11	J1a	34.33	38.8	74.04 [1.27]	J1a >> P58>> FGC11>> FGC8812	20.28	71.75 [1.22]	J1a >> P58>> FGC11>> FGC4453
33	Northern	18	13	23	30	17	11	16	15	11	20	11	16	25	11	11	41	17	14	11	14	30	13	10	23	37,39	12	R1a	0	100	52.52 [1.25]	R1a
38	Northern	17	13	21	30	19	11	17	15	11	22	10	15	23	10	12	39	20	16	14	16	27	13	12	25	38,39	11	G	50.94	43.42	31.95 [0.82]	G1a CTS11562	4.75	29.50 [0.68]	I2a2a M223>S9403
43	Northern	16	14	24	31	18	11	21	16	12	21	10	16	23	10	11	37	18	16	13	16	29	13	12	19	38,40	10	G	0	100	45.60 [0.88]	G2b M3155
45	Northern	18	14	17	32	19	11	12	16	10	20	10	12	23	10	11	40	17	14	12	12	30	13	12	28	37,37	11	B	0	100	40.04 [0.99]	B2a1 M218
47	Northern	16	13	22	29	21	10	17	14	11	20	10	15	22	9	11	38	16	15	13	16	31	12	11	24	35,40	12	J2	0	100	63.02 [1.13]	J2a1 Z6065> Y7708>M47
50	Northern	18	12	21	28	20	10	17	15	10	21	11	15	23	10	11	35	20	16	13	15	31	13	12	22	38,38	11	G	75.96	14.39	31.01 [0.79]	G2a2a PF3147>> L91	6.43	30.33 [0.56]	I2a2b L38> S2606> BY1183
51	Northern	18	14	22	30	23	10	18	14	11	21	10	16	23	11	17	39	19	14	13	17	27	13	13	24	37,41	11	Q	0	100	60.24 [1.32]	Q F1096> M25
65	Northern	18	13	22	30	19	10	17	15	11	21	12	15	21	11	11	40	18	14	15	16	31	15	13	23	35,39	10	E1b1a	87.5	12.5	26.77 [0.44]	E1b1a V38>> M58	0	17.69 [0.46]	E1b1a V38>> L485
66	Northern	16	13	21	31	17	10	17	17	11	21	10	16	21	11	11	40	16	14	16	17	31	14	11	26	37,40	11	E1b1a	0.86	96.37	39.73 [1.03]	E1b1a V38>> L485	2.77	33.59 [0.77]	E1b1a V38>> M4231
70	Northern	16	13	21	29	20	11	17.2	14	11	20	10	15	23	10	11	39	17	14	13	19	26	12	11	27	36,38	11	J1a	7.88	91.03	62.56 [0.99]	J1a >> P58>> YSC76>> FGC8223>> BY66> ZS1602	0.98	53.31 [0.82]	J1a >> P58>> FGC11>> FGC1696>> FGC7944
74	Northern	17	13	21	29	21	12	15	14	11	20	10	14	23	9	11	37	16	14	13	16	30	12	13	22	38,39	11	J2	23.01	50.06	44.50 [0.81]	J2a1 M67>> S25258> S21160	16.56	41.95 [0.91]	J2a1 PF5191>> PF5177
78	Northern	17	13	24	30	16	11	14	16	11	20	12	16	25	11	11	41	18	14	11	14	32	13	10	24	36,38	12	R1a	0	100	37.51 [0.89]	R1a
82	Northern	18	14	23	31	14	11	15	14.3	12	20	11	15	24.3	11	11	41	18	14	11	11	31	13	10	23	37,41	12	R1a	0	100	38.32 [0.91]	R1a
85	Northern	19	13	21	30	20	11	19.2	14	11	20	10	14	23	10	11	40	18	14	13	19	25	12	11	26	37,37	11	J1a	15.27	42.77	73.22 [1.32]	J1a >> P58>> FGC11>> FGC1696>> FGC5	37.78	72.81 [1.23]	J1a >> P58>> FGC11>> FGC4453
87	Northern	19	13	21	29	21	10	16	15	12	21	10	15	23	10	11	36	17	15	13	16	32	13	11	21	38,38	10	J2	67.36	17.28	32.65 [0.60]	J2a1 PF5191>> PH4970	7.54	30.51 [0.59]	G2b M3155
91	Northern	16	12	22	28	21	10	17	14	11	20	10	15	23	9	11	39	16	15	13	16	31	12	11	24	36,40	12	J2	0.15	92.47	56.90 [1.02]	J2a1 Z6065> Y7708>M47	7.34	50.48 [1.04]	J2a1 Z6065> Z7532
97	Northern	14	12	21	29	18	11	16	15	12	21	10	15	21	11	11	39	19	14	17	17	28	13	11	29	37,40	11	E1b1a	0.57	99.42	39.15 [0.90]	E1b1a V38>> M4231	0.01	25.17 [0.65]	E1b1a V38>> L485
102	Northern	16	12	21	30	18	9	16	14	11	21	10	15	23	10	13	37	20	16	14	17	28	13	12	26	36,39	10	G	22.46	77.53	32.05 [0.82]	G1a CTS11562	0.01	28.02 [0.43]	I1 P109> Y3662>Y4053
104	Northern	17	13	21	30	20	11	17	16	11	21	10	15	21	11	11	43	18	14	17	17	32	15	12	26	38,38	13	E1b1a	0.31	99.68	36.39 [0.95]	E1b1a V38>> L485	0.01	24.02 [0.55]	E1b1a V38>> M4231
106	Northern	16	13	25	29	19	10	18	14	12	19	11	15	23	11	10	42	19	16	13	17	34	13	10	26	35,40	12	R2	0	100	34.08 [0.91]	R2 M479
107	Northern	15	13	21	29	20	11	18	15	11	19	10	15	22	10	14	38	16	16	9	16	29	12	13	24	36,39	12	L	0	100	68.20 [1.33]	L1c M357
116	Northern	17	13	21	32	19	9	18	13	11	20	10	15	24	10	11	41	18	14	14	15	32	14	10	27	39,39	10	E1b1b	68.43	30.5	25.25 [0.60]	E1b1b M123>M34> M84	1.03	21.46 [0.41]	E1b1b V257>M81
121	Northern	18	12	21	29	19	10	15	13	12	20	10	16	23	9	11	34	17	15	13	17	29	12	12	21	39,42	11	J2	71.47	28.2	36.40 [0.75]	J2a1 Z6065> Z7532	0.31	28.93 [0.69]	J2a1 Z7700> FGC9883
128	Northern	18	14	23	32	18	11	14	15	12	20	11	16	24	11	11	42	19	14	11	14	34	13	10	22	38,39	12	R1a	0	100	45.74 [1.08]	R1a
143	Northern	17	13	23	31	18	11	15	16	13	20	10	15	26	11	11	39	18	14	11	14	33	14	10	23	38,38	12	R1a	0	100	47.13 [1.12]	R1a
149	Northern	17	13	24	29	22	11	18	14	11	20	10	15	23	9	11	37	19	14	15	18	29	12	13	22	35,36	11	J2	31.2	66.57	37.07 [0.77]	J2a1 PF5087> Z7430	2.23	31.23 [0.72]	J2b1 M205
153	Northern	17	13	22	29	20	11	16	13	10	19	10	15	22	11	15	39	16	14	15	17	32	13	11	24	35,35	12	Q	12.39	86.2	60.74 [1.11]	Q L275>> L245> YP745	1.38	49.60 [0.78]	Q L275>> L245> Y2209
154	Northern	17	13	22	29	20	11	16	13	10	19	10	15	22	11	15	39	16	14	15	17	32	13	11	24	35,35	12	Q	12.39	86.2	60.74 [1.11]	Q L275>> L245> YP745	1.38	49.60 [0.78]	Q L275>> L245> Y2209
157	Northern	16	13	24	29	21	10	16	14	12	21	10	15	23	9	11	38	18	15	13	17	32	12	14	23	38,41	11	J2	14.42	85.53	40.32 [0.91]	J2a1 PF7431> L243	0.05	29.41 [0.70]	J2a1 Z7700> FGC9883
170	Northern	19	14	22	30	23	10	18	14	11	21	10	16	23	11	17	39	19	14	13	18	26	13	13	25	35,41	11	Q	6.25	93.75	37.75 [0.83]	Q F1096> M25	0	18.73 [0.34]	Q L275>> L245> YP745
173	Northern	16	13	22	29	21	10	17	14	11	20	10	15	22	9	11	38	16	15	13	16	31	12	11	24	35,40	12	J2	0	100	63.02 [1.13]	J2a1 Z6065> Y7708>M47
178	Northern	17	14	22	31	23	10	15	14	11	20	10	16	23	9	11	38	19	16	13	16	28	13	11	22	38,38	11	J2	36.43	57.81	35.83 [0.85]	J2a1 Z7700> FGC9883	5.74	32.90 [0.82]	J2a2 PF5008
180	Northern	18	13	21	30	19	10	17	14	11	21	11	16	23	9	12	39	16	14	13	17	32	12	11	22	38,39	12	J2	54.8	22.9	36.43 [0.68]	J2a1 M67>> S25258> SK1336	22.3	36.31 [0.69]	J2a1 Z7671> CTS900> CTS6804
193	Northern	17	13	21	30	22	10	20.2	14	11	20	10	14	23	10	11	39	16	14	13	17	25	12	11	23	35,37	11	J1a	15.49	83.95	56.63 [0.99]	J1a >> P58>> FGC11>> FGC8712	0.39	46.60 [0.93]	J1a >> P58>> FGC11> FGC3723
196	Northern	18	14	17	32	21	11	17	15	13	23	10	13	24	10	11	42	17	14	10	11	34	13	11	24	37,41.2	11	B	0	100	46.93 [1.16]	B2a1 M218
197	Northern	18	13	21	30	20	10	19.2	14	11	20	11	14	23	10	11	39	18	14	14	19	26	12	13	26	37,37	11	J1a	64.48	17.26	61.54 [0.92]	J1a >> P58>> FGC11>> ZS8506	16.37	57.46 [1.03]	J1a >> P58>> FGC11>> FGC1696>> FGC5
198	Northern	17	13	21	31	19	10	16	15	12	22	10	15	21	12	11	39	19	14	16	16	29	13	12	27	37,39	11	E1b1a	0.48	99.52	40.83 [0.93]	E1b1a V38>> M4231	0	23.92 [0.62]	E1b1a V38>> L485
203	Northern	17	13	21	30	21	10	18.2	14	11	20	11	14	23	10	11	39	17	14	13	19	24	12	11	26	37,37	11	J1a	13.64	42.28	76.51 [1.35]	J1a >> P58>> FGC11>> FGC1696> FGC7	16.84	73.08 [1.24]	J1a >> P58>> FGC11>> FGC4453
221	Northern	20	14	20	30	22	10	16	14	11	18	11	14	24	10	11	36	14	14	15	17	32	13	10	24	36,38	11	UP	100	0	13.66 [0.33]	E1b1b V1515	0	12.16 [0.26]	T > Y11151
225	Northern	19	13	21	31	19	10	17	14	12	20	9	15	23	9	10	40	15	15	15	21	29	13	11	22	38,39	11	J2	0	100	53.73 [1.12]	J2a1 PF5191>> S19231
232	Northern	15	13	22	29	20	10	18	14	11	21	10	15	23	9	11	41	17	15	13	16	30	12	11	24	36,40	12	J2	0	100	65.98 [1.18]	J2a1 Z6065> Y7708>M47
240	Northern	17	12	23	28	24	11	14	14	12	19	10	15	22	10	14	39	15	15	12	17	26	11	12	23	35,41	12	L	0	100	69.53 [1.42]	L1a M27
243	Northern	18	13	20	31	19	10	16	14	11	20	10	16	22	9	11	36	15	15	13	14	33	12	12	22	40,43	11	J2	69.06	21.83	35.59 [0.72]	J2a1 L26>Z500> M92> CTS2906	6.84	34.36 [0.58]	J2a1 L26>Z500> M92> CTS2906> S8230
244	Northern	16	14	20	31	23	10	18.2	14	11	20	11	15	23	10	11	38	17	14	13	17	27	12	11	25	36,38	11	J1a	33.17	50.47	57.22 [1.14]	J1a >> P58>> Z18297>> Z18292	4.65	53.56 [0.80]	J1a >> P58>> YSC76>> FGC8223>> BY65> BY89
245	Northern	18	13	22	30	22	10	14	11	12	21	10	15	22	12	12	40	18	14	16	17	32.1	13	11	24	36,37	12	E1b1b	6.37	93.63	40.70 [1.11]	E1b1b > V12	0	20.48 [0.39]	E1b1b L67
246	Northern	15	13	22	30	19	11	16	16	11	21	10	14	21	11	11	39	19	14	16	16	30	13	12	26	35,37	11	E1b1a	0.47	99.53	39.97 [0.91]	E1b1a V38>> M4231	0.01	25.69 [0.67]	E1b1a V38>> L485
264	Northern	18	14	21	31	20	10	16	13	12	20	10	15	24	10	11	40	17	14	17	18	33	14	11	22	37,37	11	E1b1b	33.34	59.56	38.59 [0.67]	E1b1b L618 xV13	4.39	34.84 [0.83]	E1b1b V1515
265	Northern	18	12	23	28	22	10	16	15	13	19	10	15	24	12	13	37	17	15	11	15	28	12	12	22	35,36	12	R1b	0	100	41.19 [0.98]	R1b
268	Northern	17	13	21	29	20	10	15	15	11	21	9	15	23	9	11	39	16	15	13	16	30	12	11	22	39,39	12	J2	0	100	75.42 [1.44]	J2a1 Z387> FGC35503
269	Northern	18	14	21	32	18	10	18	13	12	19	10	15	25	10	11	40	17	14	14	19	33	13	12	22	34,36	12	E1b1b	36.34	63.66	33.85 [0.92]	E1b1b > V12	0	20.19 [0.45]	E1b1b > V13
270	Northern	18	14	21	32	18	10	18	13	12	19	10	15	25	10	11	40	17	14	14	19	33	13	12	22	34,36	12	E1b1b	36.34	63.66	33.85 [0.92]	E1b1b > V12	0	20.19 [0.45]	E1b1b > V13
271	Northern	19	13	21	30	22	11	19	14	11	19	10	15	24	9	11	37	18	15	13	16	27	12	12	24	38,39	11	J2	2.29	97.71	53.48 [1.17]	J2a2 PF5008 >> PF5040	0	34.18 [0.50]	J2a2 PF5008 >> Y29673
272	Northern	19	14	23	31	16	11	15	15	12	20	11	15	24	11	11	41	17	14	11	14	32	13	11	23	38,39	13	R1a	0	100	42.74 [1.01]	R1a
275	Northern	16	13	21	29	19	10	15	15	12	21	9	15	23	9	11	39	16	15	13	16	30	12	11	22	39,40	12	J2	0	100	78.32 [1.50]	J2a1 Z387> FGC35503
278	Northern	15	13	22	29	19	10	16	14	11	21	10	15	23	9	11	39	17	15	13	16	29	12	11	24	36,40	12	J2	0	100	68.48 [1.23]	J2a1 Z6065> Y7708>M47
279	Northern	18	14	21	32	18	10	18	13	12	19	10	15	25	10	11	40	17	14	14	19	33	13	12	22	34,36	12	E1b1b	36.34	63.66	33.85 [0.92]	E1b1b > V12	0	20.19 [0.45]	E1b1b > V13
280	Northern	18	13	20	30	22	11	17.2	14	11	20	10	14	23	10	11	39	17	14	13	18	26	12	11	23	37,38	11	J1a	53.89	18.67	57.47 [1.08]	J1a >> P58>> YSC76>> FGC15940> ZS1711	13.02	55.58 [1.09]	J1a >> P58>> L858>> Z640> Z2293
282	Northern	15	13	22	29	21	11	16	14	11	21	10	15	23	9	11	38	17	14	13	16	30	12	10	24	36,41	12	J2	1.6	87.38	53.12 [0.95]	J2a1 Z6065> Y7708>M47	11.01	48.31 [0.88]	J2a1 M67>> S25258> S21160
283	Northern	18	13	23	30	23	11	17	15	12	19	10	15	22	10	15	36	15	14	9	17	28	12	12	24	36,39	12	L	0	100	36.56 [0.71]	L1c M357
284	Northern	18	13	20	30	21	10	16.2	14	11	20	10	15	23	10	11	38	17	14	13	19	27	12	11	23	35,38	10	J1a	63.33	18.98	48.95 [0.92]	J1a >> P58>> YSC76>> FGC15940> ZS1711	16.9	47.72 [0.93]	J1a >> P58>> L858>> Z640> Z2293
287	Northern	17	14	22	29	21	10	18	14	12	19	10	15	23	9	13	33	18	14	14	16	31	13	12	21	37,37	11	T	22.78	76.79	29.83 [0.63]	T >> CTS11451> Y4119	0.19	24.29 [0.53]	T L131 > CTS933
291	Northern	17	13	21	29	21	12	15	14	11	20	10	14	23	9	11	38	16	15	13	15	30	12	13	22	38,39	11	J2	0	100	64.32 [1.18]	J2a1 PF5191>> S15439
293	Northern	17	13	21	30	21	10	18.2	14	11	20	11	15	24	10	11	39	17	14	13	19	26	12	11	25	37,37	11	J1a	39.39	29.76	59.98 [1.00]	J1a >> P58>> FGC11>> BY4	12.1	56.84 [1.00]	J1a >> P58>> FGC11>> FGC1696> FGC7
294	Northern	18	13	23	32	17	11	15	16	13	20	11	15	24	11	11	40	18	14	12	14	32	13	10	23	36,39	12	R1a	0	100	44.35 [1.05]	R1a
295	Northern	17	13	21	29	21	11	15	14	11	20	10	14	23	9	11	37	18	14	13	15	32	13	12	22	37,40	11	J2	43.63	54.88	40.15 [0.74]	J2a1 PF5191>> S15439	1.24	34.85 [0.63]	J2a1 M67>> S25258> S21160
296	Northern	15	13	22	29	21	10	16	14	11	21	10	15	23	9	11	38	17	14	13	15	30	12	10	24	36,41	12	J2	0	100	59.65 [1.07]	J2a1 Z6065> Y7708>M47
297	Northern	18	14	21	32	18	10	18	13	12	19	10	15	25	10	11	40	17	14	14	19	33	13	12	22	34,36	12	E1b1b	36.34	63.66	33.85 [0.92]	E1b1b > V12	0	20.19 [0.45]	E1b1b > V13
298	Northern	19	14	20	31	20	11	17.2	14	11	22	10	15	23	10	11	36	18	14	13	18	24	12	11	26	36,37	11	J1a	6.99	92.86	61.56 [1.19]	J1a >> P58>> YSC76>> FGC8223	0.09	48.86 [0.74]	J1a >> P58>> YSC76> FGC15940
299	Northern	17	14	22	30	21	11	22.2	14	11	21	10	15	23	8	11	39	18	14	13	16	29	12	12	28	37,37	13	J1a	68.62	31.35	37.26 [0.68]	J1a3 Z1828> Z1842> Z18436> CTS1460> YSC414	0.03	26.38 [0.43]	J1a3 Z1828> Z1842> Z18436> ZS3042
300	Northern	19	14	21	32	18	10	20	13	12	19	10	16	26	10	11	38	17	14	14	18	33	13	12	20	34,36	12	E1b1b	87.16	12.84	22.25 [0.61]	E1b1b > V12	0	16.04 [0.36]	E1b1b > V13
301	Northern	18	13	21	30	21	10	18.2	14	11	20	12	14	23	10	11	41	18	14	13	18	26	12	12	26	36,37	11	J1a	26.9	27.42	61.61 [1.06]	J1a >> P58>> FGC11>> FGC8812	23.06	60.58 [1.07]	J1a >> P58>> FGC11>> FGC1696> FGC7
302	Northern	17	12	20	27	23	11	16	14	12	19	10	15	22	10	14	37	15	14	13	18	28	11	11	23	36,38	11	L	0	100	35.25 [0.72]	L1a M27
307	Northern	18	14	21	31	20	10	16	13	12	20	10	15	24	10	11	40	17	14	17	18	33	14	11	22	37,37	11	E1b1b	33.34	59.56	38.59 [0.67]	E1b1b L618 xV13	4.39	34.84 [0.83]	E1b1b V1515
308	Northern	18	12	22	30	19	11	17	15	11	19	10	15	23	10	11	38	18	16	12	12	28	13	11	24	37,38	9	G	76.86	23.13	30.19 [0.60]	G2a2 > U1> L13	0.01	23.34 [0.46]	I2c2 Y16419
311	Northern	15	13	21	29	19	10	15	15	12	21	9	15	23	9	11	39	15	15	13	16	30	12	11	22	39,39	12	J2	0	100	59.90 [1.15]	J2a1 Z387> FGC35503
312	Northern	18	13	20	31	20	11	14.2	14	11	21	10	15	23	10	11	37	14.3	14	13	17	26	12	11	25	32,37	11	J1a	96.37	2.36	37.33 [0.70]	J1a >> P58>> L858>> Z640> BY74	1.27	38.69 [0.59]	J1a >> P58>> L858>> Z640> FGC5230
313	Northern	18	13	23	31	17	11	15	16	14	20	11	16	26	11	11	40	19	14	11	14	32	13	11	23	36,37	12	R1a	0	100	43.84 [1.04]	R1a
315	Northern	18	14	21	31	18	10	17	16	11	20	10	16	21	11	11	39	17	14	17	18	32	14	12	24	38,40	11	E1b1a	0	100	62.26 [1.62]	E1b1a V38>> L485
318	Northern	17	13	21	30	21	10	18.2	14	11	20	10	14	23	10	11	39	17	14	13	18	25	12	11	25	36,38	11	J1a	30.49	50.8	78.54 [1.12]	J1a >> P58>> FGC11>> BY16791	7.97	70.81 [1.18]	J1a >> P58>> FGC11>> BY4
319	Northern	18	14	23	31	19	10	17	14	11	20	10	15	23	9	11	38	17	15	14	15	29	12	11	24	41,41	11	J2	3.46	76.07	46.65 [1.00]	J2a1 Z7671> CTS900> Y11202	13.59	43.04 [0.75]	J2a1 Z467> Z455
320	Northern	17	14	21	32	19	12	15	15	12	20	9	15	24	10	11	39	19	14	16	17	29	13	11	25	37,38	11	E1b1b	15.26	84.72	40.08 [0.92]	E1b1b M123>M34> Z841	0.01	25.65 [0.57]	E1b1b > V13
324	Northern	18	12	20	30	21	10	17.2	14	11	20	10	15	23	10	11	36	16	14	13	13	27	12	11	26	36,38	11	J1a	61.91	26.03	49.63 [0.97]	J1a >> P58>> L858>> Z640> Z2293	9.18	48.38 [0.93]	J1a >> P58>> YSC76>> FGC8223
325	Northern	17	14	25	30	21	10	18	14	11	19	10	15	23	11	10	38	19	14	13	13	34	14	12	24	36,39	13	R2	0.17	99.83	34.40 [0.92]	R2 M479
326	Northern	17	13	22	30	20	11	17	16	11	21	10	15	22	11	11	42	17	14	17	17	31	15	12	25	38,38	12	E1b1a	1.9	98.1	34.42 [0.89]	E1b1a V38>> L485	0	23.51 [0.53]	I2a2a M223>L701> P78> S25733
327	Northern	16	13	21	29	20	10	15	15	12	21	9	16	23	9	11	39	16	15	13	17	30	12	11	22	39,39	12	J2	0	100	65.60 [1.26]	J2a1 Z387> FGC35503
329	Northern	17	12	21	28	22	10	18	14	11	21	10	15	23	9	11	38	16	14	13	17	29	12	11	22	39,39	11	J2	0	100	75.20 [1.55]	J2a1 Z6065> Z7532
330	Northern	17	13	21	31	21	10	17	14	12	18	11	15	23	10	13	35	18	14	15	18	34	13	10	23	38,38	11	T	80.77	19.22	33.07 [0.69]	T>PF5633> Y16897	0.01	21.83 [0.46]	T >> CTS11451> Y4119
331	Northern	17	14	21	32	18	10	21	13	12	19	10	16	26	10	11	38	17	14	14	18	33	13	12	20	34,36	12	E1b1b	87.13	12.87	23.04 [0.63]	E1b1b > V12	0	15.07 [0.34]	E1b1b > V13
333	Northern	15	13	23	29	19	10	16	14	11	21	10	15	23	9	11	39	18	15	13	16	29	12	11	24	36,40	12	J2	0	100	66.05 [1.18]	J2a1 Z6065> Y7708>M47
334	Northern	18	13	20	30	20	10	18.2	14	11	19	11	14	23	10	11	40	18	14	13	18	26	12	11	27	37,38	11	J1a	37.06	50.36	52.04 [0.94]	J1a >> P58>> FGC11>> FGC1696>> FGC5	4.47	49.01 [0.84]	J1a >> P58>> FGC11>> FGC8812
335	Northern	15	13	21	31	21	10	15	15	11	21	10	15	21	11	11	39	19	14	16	16	28	13	11	30	38,39	11	E1b1a	1.55	98.45	42.74 [0.98]	E1b1a V38>> M4231	0	24.36 [0.63]	E1b1a V38>> L485
336	Northern	16	13	20	30	27	11	17.2	15	12	20	10	15	23	10	11	38	20	14	13	17	21	12	11	25	36,37,38	11	J1a	51.86	34.72	53.05 [1.00]	J1a >> P58>> L858>> Z640> BY74	8.78	49.05 [0.97]	J1a >> P58>> Z18297>> Z18292
340	Northern	17	14	21	32	19	12	15	15	12	20	9	15	24	10	11	39	19	14	16	17	29	13	11	25	37,38	11	E1b1b	15.26	84.72	40.08 [0.92]	E1b1b M123>M34> Z841	0.01	25.65 [0.57]	E1b1b > V13
341	Northern	17	12	25	28	22	11	16	15	12	19	10	17	22	10	14	39	15	15	13	17	28	11	12	23	40,40	13	L	0	100	48.44 [0.99]	L1a M27
343	Northern	16	13	21	28	19	11	15	15	12	22	10	15	23	9	11	40	18	15	13	16	35	13	13	22	40,40	11	J2	0	100	57.06 [1.01]	J2a1 Z7700> A5360
345	Northern	17	13	21	30	20	10	18.2	14	11	20	11	14	23	10	11	40	18	14	13	19	26	12	11	26	37,38	11	J1a	31.01	31.8	78.40 [1.38]	J1a >> P58>> FGC11>> FGC1696> FGC7	25.56	77.69 [1.32]	J1a >> P58>> FGC11>> FGC4453
346	Northern	18	13	21	29	21	11	16	15	12	22	10	14	23	9	11	39	16	15	14	16	30	12	12	22	39,40	11	J2	45.7	20.91	39.78 [0.86]	J2a1 PF5191>> PF5177	14.98	38.49 [0.87]	J2a1 PF7431> L243
347	Northern	17	13	21	30	20	10	17	14	12	18	11	15	23	10	13	35	18	14	15	18	34	13	10	23	38,38	11	T	86.22	12.49	31.01 [0.64]	T>PF5633> Y16897	0.67	24.67 [0.52]	T >> CTS11451> Y4119
348	Northern	16	13	21	29	19	10	15	15	12	21	9	15	23	9	11	39	16	15	13	16	30	12	11	22	39,39	12	J2	0	100	78.32 [1.50]	J2a1 Z387> FGC35503
352	Northern	17	14	21	32	18	10	20	13	12	19	10	16	25	10	11	39	17	14	14	18	33	13	12	20	34,36	12	E1b1b	78.1	21.9	24.89 [0.68]	E1b1b > V12	0	14.66 [0.33]	E1b1b > V13
353	Northern	17	14	25	31	20	10	18	14	11	19	10	15	23	11	10	39	19	14	13	14	33	14	12	24	35,38	12	R2	85.36	14.61	20.83 [0.56]	R2 M479	0.03	19.06 [0.49]	R1b V88
354	Northern	18	13	20	30	20	10	18.2	14	11	20	11	14	23	10	11	39	18	14	13	20	26	12	11	27	37,38	11	J1a	34.46	30.61	58.75 [1.00]	J1a >> P58>> FGC11>> FGC4453	25.95	57.45 [1.01]	J1a >> P58>> FGC11>> FGC1696> FGC7
360	Northern	19	12	20	28	21	10	14	14	11	18	10	15	22	10	15	37	16	16	15	16	25	11	13	25	38,38	12	UP	99.57	0.43	15.74 [0.47]	O2a2 F525	0	10.87 [0.23]	Q M346>> M3> Y4276
361	Northern	18	13	22	30	18	10	15	14	11	21	10	18	22	9	11	38	17	14	12	15	31	12	11	21	35,41	11	J2	0	100	60.80 [1.33]	J2a1 L26>Z500> M92> PF7412
363	Northern	19	13	21	29	21	10	19.2	14	11	20	10	15	23	10	11	40	17	14	13	16	25	12	11	26	36,38	11	J1a	10.81	81.38	56.93 [0.91]	J1a >> P58>> YSC76>> FGC8223>> BY66> ZS1602	5.25	50.67 [0.98]	J1a >> P58>> YSC76>> FGC8223
364	Northern	18	13	22	30	18	10	15	14	11	21	10	18	22	9	11	38	17	14	12	15	33	12	11	21	35,41	11	J2	0	100	60.80 [1.33]	J2a1 L26>Z500> M92> PF7412
366	Northern	16	13	21	29	19	11	15	15	12	21	9	15	23	9	11	39	16	15	13	16	30	12	11	22	39,39	12	J2	0	100	78.32 [1.50]	J2a1 Z387> FGC35503
369	Northern	18	13	23	32	17	11	15	16	13	20	11	15	24	11	11	40	18	14	12	14	32	13	10	23	36,39	12	R1a	0	100	44.35 [1.05]	R1a
371	Northern	18	13	21	31	19	10	16	14	11	20	10	15	23	9	11	37	13	15	13	14	31	12	12	22	40,43	12	J2	97.68	1.13	27.74 [0.47]	J2a1 Z6063>> BY759	0.68	25.84 [0.62]	J2a1 Z7700> FGC9883
372	Northern	17	13	21	31	23	10	17.2	14	11	20	10	15	23	10	11	38	18	14	13	17	26	12	12	25	36,39	11	J1a	5.51	78.77	69.73 [1.39]	J1a >> P58>> Z18297>> Z18292	12.94	64.87 [0.98]	J1a >> P58>> YSC76> FGC15940
374	Northern	16	13	21	29	20	10	15	15	12	21	9	15	23	9	11	39	16	15	13	16	30	12	11	22	39,40	12	J2	0	100	78.32 [1.50]	J2a1 Z387> FGC35503
376	Northern	18	14	21	31	18	10	17	16	11	20	10	16	21	11	11	39	17	14	17	18	32	14	12	24	38,40	11	E1b1a	0	100	62.26 [1.62]	E1b1a V38>> L485
377	Northern	15	14	22	31	18	11	19	15	11	19	10	15	23	10	15	43	15	15	12	18	29	11	12	22	37,41	12	L	0	100	34.55 [0.75]	L1b M317
378	Northern	18	13	21	31	19	10	17	14	12	20	9	15	23	9	10	41	15	15	15	21	29	13	11	22	38,39	11	J2	0	100	62.68 [1.31]	J2a1 PF5191>> S19231
379	Northern	18	14	21	31	18	10	18	16	11	21	10	17	21	11	11	38	17	14	16	18	31	14	12	24	38,40	11	E1b1a	0.38	99.62	43.73 [1.14]	E1b1a V38>> L485	0	18.87 [0.41]	Q F1096> M25
382	Northern	18	12	21	29	19	11	15	14	11	20	10	15	25	10	11	35	18	15	10	16	30	13	14	22	38,38	12	UP	99.84	0.15	16.91 [0.30]	J2a1 Z7700> A5360	0	13.24 [0.30]	E1b1b > V13
387	Northern	16	13	21	29	20	10	15	15	12	21	9	15	23	9	11	39	16	15	13	16	30	12	11	22	39,39	12	J2	0	100	78.32 [1.50]	J2a1 Z387> FGC35503
388	Northern	15	13	22	29	21	10	16	14	11	21	10	15	23	9	11	38	17	14	13	15	30	12	10	25	36,41	12	J2	0	100	56.25 [1.01]	J2a1 Z6065> Y7708>M47
389	Northern	16	13	21	30	16	10	16	15	11	20	10	15	23	9	11	36	19	15	13	17	30	12	12	23	39,39	12	J2	2.29	85.23	51.79 [1.23]	J2a1 Z7700> FGC9883	11.91	47.28 [0.89]	J2a1 M67>> S25258> SK1336
390	Northern	15	13	23	29	21	10	16	14	11	21	10	15	23	9	11	38	17	14	13	15	30	12	10	24	36,41	12	J2	0	100	63.38 [1.13]	J2a1 Z6065> Y7708>M47
391	Northern	15	13	22	29	21	10	16	14	11	21	10	15	23	9	11	38	17	14	13	15	30	12	10	24	36,41	12	J2	0	100	59.65 [1.07]	J2a1 Z6065> Y7708>M47
392	Northern	17	13	22	30	21	11	18	15	12	20	10	16	22	10	11	32	20	16	15	17	32	13	10	21	39,40	10	UP.	99.15	0.61	22.25 [0.57]	G2a2a PF3147>> L91	0.16	20.71 [0.47]	G2a1 Z6552
393	Northern	16	13	23	29	21	10	18	14	11	20	10	15	23	9	11	38	16	15	13	16	32	12	11	24	35,40	12	J2	0.32	97.64	55.82 [1.00]	J2a1 Z6065> Y7708>M47	2.01	46.70 [0.96]	J2a1 Z6065> Z7532
394	Northern	17	13	20	31	21	10	17.2	15	12	20	10	15	23	10	11	38	19	14	13	16	27	12	11	25	36,37	11	J1a	0.84	99.02	64.39 [1.21]	J1a >> P58>> L858>> Z640> BY74	0.11	48.12 [0.94]	J1a >> P58>> L858>> Z640> Z2293
395	Northern	15	13	22	29	21	10	16	14	11	21	10	15	23	9	11	38	17	14	13	15	30	12	10	24	36,41	12	J2	0	100	59.65 [1.07]	J2a1 Z6065> Y7708>M47
396	Northern	18	13	20	29	23	12	19.2	14	11	20	11	15	24	10	11	39	18	14	13	18	26	12	11	25	36,38	12	J1a	22.75	73.84	58.84 [1.16]	J1a >> P58>> PF4874	2.46	50.62 [0.95]	J1a >> P58>> FGC11>> BY8
397	Northern	19	14	21	32	20	10	18.2	15	11	19	11	14	23	10	11	39	19	14	13	19	26	12	11	26	37,37	11	J1a	62.27	22.21	45.63 [0.77]	J1a >> P58>> FGC11>> FGC4453	15.22	43.85 [0.77]	J1a >> P58>> FGC11>> FGC1696> FGC7
400	Northern	20	13	20	31	22	10	19.2	14	11	20	10	15	23	10	11	39	16	14	13	17	26	13	11	24	36,37	11	J1a	60.42	22.3	49.20 [0.93]	J1a >> P58>> L858>> Z640> BY74	17.01	48.40 [0.91]	J1a >> P58>> L858> Z640
401	Northern	15	12	21	28	23	9	17	14.3	11	23	10	15	22	10	11	36	18	16	13	14	27	14	11	21	38,39	10	G	11.89	87.3	49.10 [1.05]	G2a2b1 M406> PF3293	0.48	38.82 [0.82]	G2a2b1 M406> FGC5081> Z17887
402	Northern	18	13	23	29	19	10	15	17	10	19	10	15	23	11	11	38	18	14	13	17	34	13	11	28	35,38	11	C	70.8	29.2	24.00 [0.49]	C2 M217 misc	0	14.09 [0.25]	I2a1 S21825>> L233> Y4252 ("Western")
404	Northern	18	12	21	28	23	11	16	15	12	21	10	15	22	10	11	37	17	16	12	15	32	14	11	22	37,38	9	G	5.5	93.99	53.71 [1.01]	G2a2b2a1c CTS342> Z724>> Z26414	0.25	40.79 [0.81]	G2a2 > U1> L13
406	Northern	16	11	24	27	31	11	16	14	11	21	10	15	23	9	11	40	15	14	13	19	19	13	Null	22	39,39	12	UP.	98.37	1	23.09 [0.48]	J2a1 PF5191>> S19231	0.6	25.38 [0.42]	J2a1 Z6063>> Z27802
407	Northern	17	14	21	30	21	12	22.2	15	11	21	10	15	23	10	11	38	18	14	13	16	28	12	12	28	37,38	13	J1a	16.95	81.36	44.33 [0.81]	J1a3 Z1828> Z1842> Z18436> CTS1460> YSC414	1.69	36.53 [0.59]	J1a3 Z1828> Z1842> Z18436> ZS3042
408	Northern	18	14	21	32	18	10	18	13	12	19	10	15	25	10	11	40	17	14	14	19	33	13	12	22	34,36	12	E1b1b	36.34	63.66	33.85 [0.92]	E1b1b > V12	0	20.19 [0.45]	E1b1b > V13
409	Northern	17	14	21	30	21	11	22.2	14	11	21	10	15	23	10	11	38	18	14	13	16	28	12	12	28	37,38	13	J1a	11.66	87.43	52.38 [0.96]	J1a3 Z1828> Z1842> Z18436> CTS1460> YSC414	0.91	41.89 [0.68]	J1a3 Z1828> Z1842> Z18436> ZS3042
410	Northern	16	12	21	29	20	10	17	15	12	22	11	15	21	11	11	41	20	14	16	16	31	14	13	23	35,40	10	E1b1a	67.89	22.53	22.87 [0.59]	E1b1a V38>> L485	7.88	22.35 [0.51]	E1b1a V38>> M4231
411	Northern	17	14	23	32	16	11	16	15	12	20	11	16	24	11	11	42	18	14	11	14	32	13	10	25	37,39	12	R1a	0	100	48.99 [1.16]	R1a
412	Northern	18	13	22	30	21	11	15	13	12	19	11	16	23	10	11	39	18	14	16	17	34	13	11	23	35,37	12	E1b1b	4.67	94.79	37.32 [0.84]	E1b1b > V13	0.53	30.41 [0.83]	E1b1b > V12
414	Northern	15	13	24	29	19	11	16	14	11	21	10	15	24	9	11	40	16	15	13	16	30	12	12	24	36,39	14	J2	0.82	99.18	51.47 [0.92]	J2a1 Z6065> Y7708>M47	0	29.55 [0.56]	J2a1 Z7671> CTS900> CTS6804
418	Northern	17	14	21	31	22	11	17	14	11	20	10	15	23	9	11	37	21	14	14	19	33	12	12	22	35,39	12	J2	0	100	51.55 [1.07]	J2a1 PF5087> Z7430
420	Northern	19	13	21	30	21	11	21.2	14	11	20	10	14	23	10	11	39	16	14	13	18	26	12	11	25	36,39	11	J1a	0.16	99.77	74.64 [1.30]	J1a >> P58>> FGC11>> FGC8712	0.04	54.20 [0.89]	J1a >> P58>> FGC11>> S20171
422	Northern	16	13	21	29	19	10	15	15	12	21	9	15	23	9	11	39	16	15	13	16	30	12	11	22	39,39	12	J2	0	100	78.32 [1.50]	J2a1 Z387> FGC35503
424	Northern	18	13	20	31	21	11	14.2	14	11	21	10	15	23	10	11	38	14.3	14	13	16	27	12	11	25	32,37	11	J1a	97.96	1.16	35.22 [0.58]	J1a >> P58>> ZS241>> Z18271	0.68	36.40 [0.55]	J1a >> P58>> L858>> Z640> FGC5230
426	Northern	16	13	21	32	18	9	18	13	11	20	10	15	24	10	11	37	20	14	15	15	31	13	10	27	38,39	10	E1b1b	39.9	60.1	28.22 [0.67]	E1b1b M123>M34> M84	0	20.24 [0.41]	E1b1b V257> PF2431
429	Northern	18	12	20	30	19	11	18	15	12	19	9	15	23	9	11	39	16	14	16	20	32	12	13	22	38,38	14	UP	99.59	0.41	18.34 [0.42]	J2b1 M205	0	15.45 [0.39]	J2a2 PF5008
430	Northern	18	12	20	30	19	11	18	15	12	19	9	15	23	9	11	39	16	14	16	20	32	12	13	22	38,38	14	UP	99.59	0.41	18.34 [0.42]	J2b1 M205	0	15.45 [0.39]	J2a2 PF5008
431	Northern	16	13	25	29	19	10	18	14	11	19	10	15	23	11	10	40	18	16	14	14	32	14	10	25	37,39	11	R2	0	100	36.99 [0.99]	R2 M479
432	Northern	17	14	22	30	19	11	19.2	14	11	21	10	16	22	10	11	36	19	14	12	18	29	12	13	28	37,37	12	J1a	29.74	67.52	40.43 [0.85]	J1a3 Z1828> BY69	2.49	35.87 [0.64]	J1a3 Z1828> Z1842> Z18436> CTS1460> CTS7188
433	Northern	18	13	21	31	19	10	16	14	11	20	10	16	23	9	11	36	15	15	13	14	33	12	12	22	40,42	11	J2	32.99	56.11	40.60 [0.60]	J2a1 L24> FGC33111	10.8	37.40 [0.80]	J2a1 Z7671> CTS900> Y11202
434	Northern	17	14	21	31	19	10	16	13	12	19	9	15	23	9	13	35	19	15	14	17	34	13	13	27	36,38	12	T	9.56	90.05	34.80 [0.76]	T L131	0.39	27.42 [0.59]	T L131 > CTS933
435	Northern	16	13	22	29	19	10	15	15	12	21	10	16	23	9	11	39	18	15	13	17	31	13	11	22	39,40	14	J2	11.72	75.06	41.33 [0.73]	J2a1 Z7700> A5360	13.19	38.71 [0.74]	J2a1 Z387> FGC35503
436	Northern	16	12	21	29	20	11	18	11	10	21	10	16	24	10	13	36	18	16	12	15	28	13	11	23	40,40	10	G	93.58	6.42	22.54 [0.58]	G1a CTS11562	0	15.13 [0.28]	G2a2a PF3147>> FGC6669
437	Northern	18	13	21	30	20	11	17	14	12	19	10	14	24	9	11	35	18	15	13	15	28	12	11	23	37,39	13	J2	0.93	99.05	50.93 [1.11]	J2a2 PF5008 >> PF5040	0.01	34.33 [0.86]	J2a2 PF5008
439	Northern	17	14	22	32	19	11	15	15	12	20	9	15	24	10	11	40	18	14	17	17	29	13	12	27	37,39	11	E1b1b	54.19	45.77	33.28 [0.76]	E1b1b M123>M34> Z841	0.03	26.31 [0.63]	E1b1b V1515
440	Northern	17	14	22	32	19	11	15	15	12	20	9	15	24	10	11	40	18	14	17	17	29	13	12	27	37,39	11	E1b1b	54.19	45.77	33.28 [0.76]	E1b1b M123>M34> Z841	0.03	26.31 [0.63]	E1b1b V1515
442	Northern	17	13	21	29	20	10	15	16	11	21	9	15	23	9	11	39	16	15	13	16	30	12	11	22	39,39	12	J2	0	100	61.47 [1.18]	J2a1 Z387> FGC35503
444	Northern	17	12	21	29	19	11	16	14	11	20	10	15	25	10	11	34	18	15	10	16	30	13	14	22	38,38	12	UP	99.49	0.48	18.38 [0.35]	I2a2b L38> BY14072	0.02	14.74 [0.33]	E1b1b > V13
445	Northern	16	13	21	28	19	11	15	15	12	22	10	15	23	9	11	40	18	15	13	16	35	13	12	23	40,40	11	J2	0	100	69.04 [1.23]	J2a1 Z7700> A5360
446	Northern	16	13	21	29	19	10	15	15	12	21	9	15	23	9	11	39	16	15	13	13	30	12	11	22	39,39	12	J2	2.73	97.25	55.55 [1.06]	J2a1 Z387> FGC35503	0.01	36.63 [0.71]	J2a1 PF7431> PF5366> L264
447	Northern	18	13	24	30	21	11	17.2	14	11	20	11	14	23	10	11	39	17	14	14	17	25	12	11	25	36,36	11	J1a	93.31	4.09	40.57 [0.76]	J1a >> P58>> FGC11>> BY8	2.23	45.16 [0.64]	J1a >> P58>> FGC11>> BY16791
448	Northern	17	12	22	29	20	11	18	15	12	22	10	15	23	10	11	38	17	16	12	14	27	14	13	21	37,39	9	G	23.63	76.35	38.88 [0.77]	G2a2 > U1> L13	0.01	28.13 [0.65]	G2a >> PF3359
449	Northern	16	13	20	29	19	10	15	15	12	21	9	15	23	9	11	39	16	15	13	16	30	12	11	22	39,39	12	J2	0.7	99.26	59.42 [1.14]	J2a1 Z387> FGC35503	0.03	40.60 [0.80]	J2a1 Z387>L70> CTS3601
451	Northern	18	13	22	30	18	10	15	14	11	21	10	18	22	9	11	38	17	14	12	15	31	12	11	21	35,41	11	J2	0	100	60.80 [1.33]	J2a1 L26>Z500> M92> PF7412
452	Northern	16	13	21	32	19	11	17	15	12	19	10	18	25	11	11	40	17	14	12	12	27	14	11	25	39,39	12	UP	97.19	2.5	15.10 [0.36]	R1a	0.31	14.83 [0.24]	R1b
454	Northern	18	14	21	31	20	10	16	13	12	20	10	15	24	10	11	40	17	14	17	18	33	14	11	22	37,37	11	E1b1b	33.34	59.56	38.59 [0.67]	E1b1b L618 xV13	4.39	34.84 [0.83]	E1b1b V1515
459	Northern	17	12	20	30	19	11	18	15	12	19	9	15	23	9	11	39	16	14	16	20	32	12	13	22	38,38	14	UP.	99.88	0.07	20.17 [0.51]	J2a2 PF5008	0.03	17.77 [0.41]	J2b1 M205
461	Northern	17	13	21	30	21	10	18.2	14	11	20	10	14	23	10	11	39	17	14	13	18	25	12	11	25	36,38	11	J1a	30.49	50.8	78.54 [1.12]	J1a >> P58>> FGC11>> BY16791	7.97	70.81 [1.18]	J1a >> P58>> FGC11>> BY4
462	Northern	17	14	21	31	22	11	17	14	11	20	10	15	23	9	11	37	21	14	14	19	33	12	12	22	35,39	12	J2	0	100	51.55 [1.07]	J2a1 PF5087> Z7430
467	Northern	15	14	22	31	18	11	20	15	11	19	10	15	23	10	15	43	15	15	12	18	28	11	13	22	37,41	12	L	5	95	28.29 [0.61]	L1b M317	0	12.99 [0.23]	J1a3 Z1828> Z1842> Z18436> CTS1460> CTS7188
468	Northern	16	13	22	29	21	10	17	14	11	20	10	15	22	9	11	38	16	15	13	16	31	12	11	24	35,40	12	J2	0	100	63.02 [1.13]	J2a1 Z6065> Y7708>M47
469	Northern	16	13	21	29	19	10	15	15	12	21	9	15	23	9	11	39	16	15	13	16	30	12	11	22	39,39	12	J2	0	100	78.32 [1.50]	J2a1 Z387> FGC35503
470	Northern	18	13	21	29	22	10	20.2	14	11	20	11	14	23	10	11	40	18	14	13	19	25	12	11	26	36,37	11	J1a	11.7	83.19	70.60 [1.27]	J1a >> P58>> FGC11>> FGC1696>> FGC5	1.79	59.09 [1.13]	J1a >> P58>> FGC11>> FGC4415
473	Northern	18	14	21	31	20	10	16	13	12	20	10	15	24	10	11	40	17	14	17	18	33	14	11	22	37,37	11	E1b1b	33.34	59.56	38.59 [0.67]	E1b1b L618 xV13	4.39	34.84 [0.83]	E1b1b V1515
474	Northern	18	12	21	28	19	10	15	13	12	20	10	16	23	9	11	36	17	15	13	17	30	12	12	21	39,42	11	J2	90.39	4.41	31.19 [0.64]	J2a1 Z6065> Z7532	3.97	28.65 [0.68]	J2a1 Z7700> FGC9883
475	Northern	17	13	20	30	22	11	17	14	12	20	10	16	24	10	11	39	20	14	17	17	31	13	12	21	35,37	12	E1b1b	0	100	68.34 [1.70]	E1b1b V22
476	Northern	16	13	21	29	19	10	15	15	12	21	9	16	22	9	11	38	16	15	13	16	30	12	11	22	38,39	11	J2	1.36	98.43	57.66 [1.10]	J2a1 Z387> FGC35503	0.19	43.24 [0.90]	J2a1 Z7700> SK1382
477	Northern	18	14	17	32	20	11	17	15	11	23	10	13	24	10	11	40	16	14	11	11	37	13	12	27	38,41.2	11	B	0	100	42.22 [1.04]	B2a1 M218
478	Northern	19	13	20	31	23	10	18.2	14	11	20	10	15	23	10	11	37	16	14	13	17	26	13	12	24	35,37	11	J1a	27.08	68.84	62.00 [1.17]	J1a >> P58>> L858>> Z640> BY74	3.96	54.01 [1.02]	J1a >> P58>> L858> Z640
479	Northern	18	14	21	30	19	10	16	13	12	19	9	15	23	9	13	35	19	15	14	17	35	13	13	27	36,38	12	T	1.53	93.09	42.89 [0.93]	T L131 > CTS933	5.38	37.59 [0.82]	T L131
480	Northern	18	13	21	31	19	10	16	14	11	20	10	16	23	9	11	36	15	15	13	14	33	13	12	22	40,42	11	J2	14.35	84.14	38.20 [0.83]	J2a1 L26>Z500> M92> PF7412	1.24	35.18 [0.52]	J2a1 L24> FGC33111
481	Northern	17	13	21	30	20	10	17	14	12	18	11	15	23	10	13	35	18	14	15	17	34	13	10	23	38,38	11	T	92.51	5.95	36.30 [0.75]	T>PF5633> Y16897	1.53	30.03 [0.63]	T >> CTS11451> Y4119
489	Northern	17	14	22	32	19	11	15	15	12	20	9	15	24	10	11	40	18	14	17	17	29	13	12	27	37,39	11	E1b1b	54.19	45.77	33.28 [0.76]	E1b1b M123>M34> Z841	0.03	26.31 [0.63]	E1b1b V1515
490	Northern	17	13	24	29	21	11	16	14	12	19	11	17	24	12	13	39	17	16	11	14	30	12	12	24	35,35	12	R1b	0	100	37.51 [0.90]	R1b
492	Northern	16	14	21	32	21	10	18.2	14	11	19	12	13	23	10	11	39	17	14	13	19	25	12	11	26	36,37	11	J1a	63.66	35.63	38.17 [0.67]	J1a >> P58>> FGC11>> FGC1696> FGC7	0.42	31.02 [0.56]	J1a >> P58>> FGC11>> FGC1696>> FGC5
495	Northern	17	13	22	30	19	11	16	15	11	21	10	16	21	11	11	40	19	14	17	18	31	15	12	25	37,39	11	E1b1a	0	100	51.47 [1.34]	E1b1a V38>> L485
496	Northern	16	13	24	29	21	10	16	14	12	21	10	15	23	9	11	38	18	15	13	17	32	12	14	23	38,41	11	J2	0.1442	85.53	40.32 [0.91]	J2a1 PF7431> L243
498	Northern	15	13	22	29	22	10	16	14	11	21	10	15	23	9	11	38	17	14	13	15	29	12	10	24	36,41	12	J2	0	100	59.65 [1.07]	J2a1 Z6065> Y7708>M47
500	Northern	16	12	21	30	19	11	18	15	11	22	10	15	22	10	11	37	17	16	12	15	27	14	12	22	37,38	9	G	28.95	38.65	40.96 [0.86]	G2a2b1 M406> FGC5081> Z17887	25.09	40.82 [0.78]	G2a2b1 M406> FGC5081> L14
501	Northern	16	13	24	29	21	10	16	14	12	21	10	15	23	9	11	38	18	15	13	17	32	12	13	23	38,41	11	J2	28.26	70.82	45.33 [1.02]	J2a1 PF7431> L243	0.91	36.72 [0.87]	J2a1 Z7700> FGC9883
502	Northern	19	13	21	29	21	11	17.2	14	11	20	10	14	24	10	11	38	17	14	13	19	25	12	10	24	36,38	11	J1a	73.32	17.27	48.57 [0.91]	J1a >> P58>> FGC4745	5.54	44.04 [0.84]	J1a >> P58>> FGC11>> FGC4415
503	Northern	16	14	21	32	21	10	18.2	14	11	19	12	13	23	10	11	39	17	14	13	19	25	12	11	26	36,37	11	J1a	63.66	35.63	38.17 [0.67]	J1a >> P58>> FGC11>> FGC1696> FGC7	0.42	31.02 [0.56]	J1a >> P58>> FGC11>> FGC1696>> FGC5
504	Northern	18	13	23	29	20	10	17	15	11	19	11	15	24	12	13	40	17	14	11	14	31	12	12	22	34,35	12	R1b	0	100	45.88 [1.10]	R1b
505	Northern	15	14	24	30	20	10	16	14	11	21	10	15	23	9	11	39	16	16	14	16	29	13	11	24	36,38	12	J2	15.3	83.35	41.74 [0.69]	J2a1 Z6063>> Z27802	1.34	35.18 [0.63]	J2a1 Z6065> Y7708>M47
507	Northern	15	12	22	29	19	11	18	15	11	22	10	15	22	10	11	38	17	16	12	15	27	14	12	22	37,38	9	G	35.82	46.23	40.63 [0.80]	G2a2 > U1> L13	14.07	39.32 [0.84]	G2a2b1 M406> PF3293
508	Northern	15	12	22	29	19	11	18	15	11	22	10	15	22	10	11	38	17	16	12	15	27	14	12	22	37,38	9	G	35.82	46.23	40.63 [0.80]	G2a2 > U1> L13	14.07	39.32 [0.84]	G2a2b1 M406> PF3293
509	Northern	16	13	24	29	21	10	16	14	12	21	10	15	23	9	11	38	18	15	13	17	32	12	14	23	38,41	11	J2	14.42	85.53	40.32 [0.91]	J2a1 PF7431> L243	0.05	29.41 [0.70]	J2a1 Z7700> FGC9883
510	Northern	17	13	21	30	21	11	16	13	12	19	11	18	23	10	11	39	17	14	16	17	33	13	11	22	35,37	12	E1b1b	6.38	93.19	40.99 [1.12]	E1b1b > V12	0.43	31.76 [0.71]	E1b1b > V13
511	Northern	17	13	21	29	16	10	16	15	12	20	10	15	23	9	11	36	17	15	13	17	30	12	12	23	39,39	12	J2	10.36	58.36	45.08 [1.07]	J2a1 Z7700> FGC9883	15.7	42.53 [0.96]	J2a1 PF7431> L243
512	Northern	17	13	21	30	21	11	16	13	12	19	11	18	23	10	11	39	17	14	16	17	33	13	11	22	35,37	12	E1b1b	6.38	93.19	40.99 [1.12]	E1b1b > V12	0.43	31.76 [0.71]	E1b1b > V13
513	Northern	16	13	24	29	21	10	16	14	12	21	10	15	23	9	11	38	18	15	13	17	32	12	14	23	38,41	11	J2	14.42	85.53	40.32 [0.91]	J2a1 PF7431> L243	0.05	29.41 [0.70]	J2a1 Z7700> FGC9883
514	Northern	18	13	21	30	20	10	19.2	14	11	20	10	14	23	10	11	38	18	14	13	19	25	12	11	25	37,37	11	J1a	30.47	15.98	66.70 [1.20]	J1a >> P58>> FGC11>> FGC1696>> FGC5	9.46	66.34 [1.06]	J1a >> P58>> FGC11> Z18718
515	Northern	17	13	24	29	19	10	17	13	11	20	10	15	23	9	11	38	17	14	13	14	31	12	10	23	36,40	11	J2	71.47	28.34	35.81 [0.65]	J2a1 M67>> S25258> S21160	0.11	29.36 [0.47]	J2a1 M319> Y92462
516	Northern	17	13	21	29	20	10	15	15	11	21	9	15	23	9	11	39	16	15	13	16	30	12	11	22	39,39	12	J2	0	100	75.42 [1.44]	J2a1 Z387> FGC35503
517	Northern	16	12	21	28	17	10	15	15	11	21	10	16	23	9	11	38	17	15	13	16	31	12	11	22	39,40	12	J2	0.12	97.5	59.75 [1.14]	J2a1 Z387> FGC35503	2.34	50.14 [0.89]	J2a1 Z7700> A5360
519	Northern	18	13	20	31	21	11	16	16	11	21	10	16	21	11	11	39	17	14	17	18	32	15	11	24	38,39	11	E1b1a	1.22	98.78	41.93 [1.09]	E1b1a V38>> L485	0	19.08 [0.44]	E1b1a V38>> M4231
522	Northern	16	13	21	29	19	10	15	15	12	21	9	15	23	9	11	39	16	15	13	16	30	12	11	22	39,39	12	J2	0	100	78.32 [1.50]	J2a1 Z387> FGC35503
523	Northern	16	13	21	29	19	10	15	15	12	21	9	15	23	9	11	39	16	15	13	16	30	12	11	22	39,39	12	J2	0	100	78.32 [1.50]	J2a1 Z387> FGC35503
524	Northern	19	13	21	29	21	11	20.2	14	11	20	10	15	23	10	11	40	16	14	13	16	25	12	11	26	36,38	11	J1a	2.65	97.27	61.59 [0.98]	J1a >> P58>> YSC76>> FGC8223>> BY66> ZS1602	0.06	44.70 [0.82]	J1a >> P58>> ZS241
528	Northern	17	13	20	30	22	9	17.2	14	11	20	10	15	24	10	12	38	18	14	13	18	26	12	11	25	36,36	11	J1a	44.19	24.1	55.04 [1.04]	J1a >> P58>> L858> Z640	23.68	56.33 [0.85]	J1a >> P58>> YSC76> FGC15940
529	Northern	17	14	26	29	17	10	15	14	11	19	10	15	23	11	10	40	21	14	14	20	33	14	11	25	37,40	13	R2	0	100	45.64 [1.22]	R2 M479
530	Northern	16	13	21	29	18	10	15	15	12	21	9	15	23	9	11	40	16	15	13	16	30	12	11	22	39,39	12	J2	0	100	78.32 [1.50]	J2a1 Z387> FGC35503
532	Northern	17	14	22	31	22	11	17	14	11	20	10	15	23	9	11	37	21	14	14	18	33	12	12	22	35,39	12	J2	0	100	51.17 [1.06]	J2a1 PF5087> Z7430
533	Northern	16	12	21	28	17	10	15	15	11	21	10	16	23	9	11	38	17	15	13	16	31	12	11	22	39,40	12	J2	0.12	97.5	59.75 [1.14]	J2a1 Z387> FGC35503	2.34	50.14 [0.89]	J2a1 Z7700> A5360
537	Northern	14	14	21	31	19	9	17	15	12	21	10	16	21	11	11	38	19	14	15	20	29	14	13	26	36,41	11	E1b1a	1.92	91.11	35.20 [0.80]	E1b1a V38>> M4231	6.98	31.16 [0.81]	E1b1a V38>> L485
538	Northern	17	14	22	30	19	11	19.2	14	11	21	10	16	22	10	11	36	19	14	12	18	29	12	13	28	37,37	11	J1a	7.86	65.31	45.27 [0.95]	J1a3 Z1828> BY69	26.81	43.72 [0.80]	J1a3 Z1828> Z1842> Z18436> CTS1460> YSC414
539	Northern	18	13	22	30	21	11	17.2	14	11	20	10	14	23	10	11	40	17	14	13	18	25	12	11	25	36,38	11	J1a	3.1	96.77	85.01 [1.21]	J1a >> P58>> FGC11>> BY16791	0.09	61.71 [1.24]	J1a >> P58>> FGC11> FGC3723
540	Northern	14	12	21	28	24	9	17	15	11	23	10	15	22	10	11	36	18	16	13	14	27	14	11	21	38,39	10	G	19.88	44.55	45.31 [0.87]	G2a2b1 M406> FGC5081> L14	18.9	43.74 [0.92]	G2a2b1 M406> FGC5081> Z17887
541	Northern	18	13	21	30	21	11	21.2	14	11	20	10	14	23	10	11	39	16	14	13	18	26	12	11	26	36,39	12	J1a	14.34	85.45	57.05 [0.99]	J1a >> P58>> FGC11>> FGC8712	0.11	42.02 [0.88]	J1a3 Z1828> Z1842> Z18436
542	Northern	18	13	21	30	20	11	16	17	11	20	10	16	22	11	11	43	16	14	17	19	31	14	12	25	39,40	11	E1b1a	0.86	99.14	39.16 [1.02]	E1b1a V38>> L485	0	17.37 [0.31]	J1b F4306>> F1614>> Z2223
543	Northern	18	13	21	30	20	10	18.2	15	11	20	11	15	23	10	11	38	17	14	13	19	26	12	11	27	37,37	11	J1a	26.3	41.8	60.44 [0.86]	J1a >> P58>> FGC11>> FGC10588	20.36	59.69 [0.96]	J1a >> P58>> FGC11>> FGC1696>> BY2
545	Northern	18	13	23	31	17	11	15	17	11	20	10	15	25	11	10	40	19	14	11	14	33	13	10	23	37,37	12	R1a	0	100	37.18 [0.88]	R1a
548	Northern	13	12	21	28	23	9	18	15	11	23	10	15	22	10	11	36	17	16	13	14	27	14	11	21	38,39	10	G	54.76	40.98	40.05 [0.77]	G2a2b1 M406> FGC5081> L14	3.52	36.71 [0.78]	G2a2b1 M406> PF3293
549	Northern	19	13	21	31	19	10	17	14	12	20	9	15	23	9	10	41	15	15	15	21	28	13	11	22	38,39	11	J2	0	100	53.73 [1.12]	J2a1 PF5191>> S19231
553	Northern	18	13	20	31	22	11	18.2	14	11	20	11	15	23	10	11	40	17	14	13	20	25	12	11	27	36,36	11	J1a	47.9	45.71	56.17 [0.91]	J1a >> P58>> FGC11>> FGC1696>> BY2	4.42	51.53 [0.75]	J1a >> P58>> M11522
555	Northern	20	12	20	31	21	11	18.2	14	11	21	10	15	23	10	11	37	18	14	13	17	26	12	11	25	36,38	11	J1a	30.13	69.84	56.26 [1.06]	J1a >> P58>> L858> Z640	0.02	40.93 [0.80]	J1a >> P58>> L858>> Z640> Z2293
560	Northern	16	12	22	28	21	10	17	14	11	20	10	15	23	9	11	39	16	15	13	16	31	12	11	24	36,40	12	J2	0.15	92.47	56.90 [1.02]	J2a1 Z6065> Y7708>M47	7.34	50.48 [1.04]	J2a1 Z6065> Z7532
562	Northern	15	12	21	28	23	9	17	15	11	23	10	15	22	10	11	36	18	16	13	14	27	14	11	21	38,39	10	G	2.45	85.23	53.66 [1.14]	G2a2b1 M406> PF3293	10.29	48.57 [0.93]	G2a2b1 M406> FGC5081> L14
563	Northern	18	13	21	30	21	10	18.2	14	11	20	11	14	23	10	11	40	17	14	13	19	25	12	12	27	36,37	11	J1a	20.79	51	67.22 [1.19]	J1a >> P58>> FGC11>> FGC1696> FGC7	15.06	63.96 [1.08]	J1a >> P58>> FGC11>> FGC4453
564	Northern	18	13	21	30	20	11	14	17	11	21	10	18	21	11	9	41	16	14	17	17	31	14	12	24	38,39	11	E1b1a	3.14	96.86	32.67 [0.85]	E1b1a V38>> L485	0	8.95 [0.19]	Q M346>> M3> Y4276
565	Northern	16	12	21	28	17	10	15	15	11	21	10	16	23	9	11	38	17	15	13	16	31	12	11	22	39,40	12	J2	0.12	97.5	59.75 [1.14]	J2a1 Z387> FGC35503	2.34	50.14 [0.89]	J2a1 Z7700> A5360
566	Northern	18	13	21	30	22	11	17	15	10	21	11	15	23	10	11	40	18	15	14	16	30	14	11	21	37,38	9	G	93.88	5.65	29.10 [0.71]	G2a2a PF3147	0.25	24.66 [0.57]	G2a2b2a1c CTS342
567	Northern	15	13	23	29	19	10	16	14	11	21	10	15	23	9	11	39	17	15	13	16	29	12	11	25	36,40	12	J2	0	100	69.59 [1.25]	J2a1 Z6065> Y7708>M47
568	Northern	15	13	23	29	19	10	16	14	11	21	10	15	23	9	11	39	17	15	13	16	29	12	11	24	36,40	12	J2	0	100	73.21 [1.31]	J2a1 Z6065> Y7708>M47
569	Northern	18	13	22	30	21	11	17.2	14	11	20	10	14	23	10	11	40	17	14	13	18	25	12	11	25	36,38	11	J1a	3.1	96.77	85.01 [1.21]	J1a >> P58>> FGC11>> BY16791	0.09	61.71 [1.24]	J1a >> P58>> FGC11> FGC3723
570	Northern	17	13	21	30	20	11	20.2	14	11	20	10	14	23	10	11	38	16	14	13	18	26	12	11	26	36,37	11	J1a	8.84	90.73	63.43 [1.11]	J1a >> P58>> FGC11>> FGC8712	0.2	47.68 [0.86]	J1a >> P58>> FGC11>> FGC1696>> FGC5
571	Northern	18	14	20	31	20	11	17.2	14	11	22	10	15	23	10	11	36	18	14	13	18	24	12	11	26	36,37	11	J1a	11.89	87.5	59.98 [1.16]	J1a >> P58>> YSC76>> FGC8223	0.44	47.99 [0.90]	J1a >> P58>> YSC76>> FGC15940> ZS1711
572	Northern	16	13	21	29	19	11	16	16	11	21	10	16	21	11	11	41	16	14	16	20	30	13	11	25	38,39	12	E1b1a	2.45	97.54	30.64 [0.80]	E1b1a V38>> L485	0.01	20.43 [0.47]	E1b1a V38>> M4231
573	Northern	15	13	21	32	20	10	16	14	11	21	10	15	23	9	12	38	20	15	14	17	33	12	13	23	39,41	11	J2	47.62	52.36	33.49 [0.80]	J2a1 Z7700> FGC9883	0.01	25.45 [0.57]	J2a1 PF7431> L243
575	Northern	17	14	21	30	23	11	18.2	14	11	20	10	14	23	10	11	39	18	14	13	18	25	12	12	25	35,39	11	J1a	47.38	22.73	56.65 [1.08]	J1a >> P58>> FGC11>> FGC4415	18.1	57.50 [1.15]	J1a >> P58>> FGC11> FGC3723
576	Northern	16	14	21	29	21	10	18	14	12	19	10	16	23	9	13	33	19	14	14	16	31	13	12	21	37,39	11	T	3.48	96.52	35.79 [0.75]	T >> CTS11451> Y4119	0	21.55 [0.45]	T >> CTS11451> Y4119>> Y3781
577	Northern	17	13	22	32	21	11	19.2	14	11	20	10	14	23	10	11	37	18	14	13	18	27	12	11	26	37,37	11	J1a	84.4	7.1	52.01 [0.74]	J1a >> P58>> FGC11>> BY16791	5.18	48.77 [0.84]	J1a >> P58>> FGC11>> FGC8812
578	Northern	15	12	22	28	19	11	15	15	12	22	10	15	23	10	12	38	18	16	15	16	28	15	12	22	37,38	10	G	84.47	13.49	26.32 [0.67]	G1a CTS11562	1.67	26.64 [0.57]	G2a2b1 M406> PF3293
579	Northern	16	12	21	28	17	10	15	15	11	21	10	16	23	9	11	38	17	15	13	16	32	12	12	22	39,40	12	J2	2.89	89.27	55.68 [1.07]	J2a1 Z387> FGC35503	7.76	49.61 [0.88]	J2a1 Z7700> A5360
581	Northern	17	13	23	29	20	11	16	14	11	21	10	15	22	9	11	36	16	15	14	18	29	13	11	23	38,39	11	J2	5.77	60.27	45.22 [0.83]	J2a1 PF5191>> PH4970	33.74	44.31 [0.73]	J2a1 Z6063>> Z27802
582	Northern	18	13	23	31	18	10	15	15	12	20	11	16	22	11	11	40	20	15	11	15	31	13	10	22	38,38	13	R1a	2.64	97.36	24.49 [0.58]	R1a	0	11.21 [0.27]	R1b
583	Northern	17	14	21	30	21	11	22.2	14	11	21	10	15	23	10	11	38	18	14	13	16	28	12	10	28	37,37	13	J1a	26.66	63.94	42.13 [0.77]	J1a3 Z1828> Z1842> Z18436> CTS1460> YSC414	9.4	37.82 [0.61]	J1a3 Z1828> Z1842> Z18436> ZS3042
584	Northern	17	14	25	31	20	10	18	14	11	19	10	15	23	11	10	39	18	14	13	13	33	14	12	24	37,38	12	R2	49.43	50.56	22.77 [0.61]	R2 M479	0	18.00 [0.46]	R1b V88
586	Northern	16	13	21	29	19	10	15	15	12	21	9	15	23	9	11	40	16	15	13	16	30	12	11	22	39,39	12	J2	0	100	78.32 [1.50]	J2a1 Z387> FGC35503
587	Northern	16	13	21	29	19	10	15	15	12	21	9	15	23	9	11	39	16	15	13	16	30	12	11	22	39,39	12	J2	0	100	78.32 [1.50]	J2a1 Z387> FGC35503
592	Northern	16	13	24	29	21	10	16	14	12	20	10	15	23	9	11	39	18	15	13	17	32	12	13	23	38,41	11	J2	19.57	79.68	41.51 [0.94]	J2a1 PF7431> L243	0.49	33.28 [0.79]	J2a1 Z7700> FGC9883
601	Northern	18	14	20	31	20	11	17.2	14	11	22	10	15	23	10	11	36	18	14	13	18	24	12	11	26	36,37	11	J1a	11.89	87.5	59.98 [1.16]	J1a >> P58>> YSC76>> FGC8223	0.44	47.99 [0.90]	J1a >> P58>> YSC76>> FGC15940> ZS1711
1	Southern	18	14	21	31	22	10	17	15	11	19	10	15	23	9	13	36	17	14	14	16	35	13	11	22	37,37	11	T	0.29	99.21	59.04 [1.24]	T >> CTS11451> Y4119	0.5	46.05 [0.95]	T>PF5633> Y16897
4	Southern	17	13	21	30	19	13	19.2	14	11	20	10	14	23	10	11	40	16	14	13	18	26	12	12	25	36,36	11	J1a	3.36	93.73	74.02 [1.29]	J1a >> P58>> FGC11>> FGC8712	1.44	61.88 [1.06]	J1a >> P58>> FGC11>> FGC8812
8	Southern	18	13	24	29	21	11	17	14	12	18	10	15	24	12	13	41	18	15	11	14	32	12	13	22	35,35	12	R1b	0	100	44.35 [1.06]	R1b
9	Southern	17	12	20	29	20	11	20.2	14	11	20	10	15	23	10	11	37	17	14	13	18	26	12	11	25	36,38	11	J1a	64.34	12.88	52.47 [0.98]	J1a >> P58>> FGC4745	11.65	53.00 [1.04]	J1a >> P58>> PF4874
14	Southern	15	13	21	29	22	10	14	15	12	21	10	15	24	9	11	39	17	15	13	17	31	13	13	21	39,40	12	J2	75.49	20.89	34.24 [0.61]	J2a1 Z7700> A5360	3.47	31.76 [0.53]	J2a1 Z6063>> BY759
20	Southern	18	13	22	30	19	10	15	14	12	20	11	15	23	10	11	38	17	14	17	18	35	13	12	22	34,37	12	E1b1b	6.05	86.32	37.33 [0.84]	E1b1b > V13	7.63	33.63 [0.84]	E1b1b V22
21	Southern	18	14	23	31	19	12	16	16	12	20	11	16	26	11	11	42	18	14	11	15	31	13	10	24	37,37	12	R1a	0	100	44.57 [1.06]	R1a
22	Southern	18	12	21	27	20	12	16	15	11	19	11	14	24	9	11	38	17	14	17	18	32	12	12	22	38,38	11	J2	37.21	55.1	64.65 [1.50]	J2b1 M205	7.68	57.61 [1.01]	J2b1 M205 >> CTS1969
24	Southern	18	12	22	28	19	9	16	15	12	20	10	14	23	11	13	36	17	15	13	19	33	12	13	23	35,37	11	UP	98.79	0.6	19.57 [0.59]	Q M346>> M3> M902	0.37	22.60 [0.44]	J2a1 PF7431> PF5366> L264
35	Southern	19	13	23	30	17	10	16	16	13	20	11	16	23	11	11	40	19	14	11	14	32	13	10	23	37,38	12	R1a	0	100	47.81 [1.13]	R1a
39	Southern	18	13	21	30	22	10	18.2	14	11	20	11	14	23	10	11	38	18	14	13	19	25	12	11	26	37,37	11	J1a	4.7	31	81.15 [1.21]	J1a >> P58>> FGC11>> ZS8506	29.93	80.87 [1.37]	J1a >> P58>> FGC11>> FGC4453
44	Southern	18	14	17	32	19	11	12	16	10	20	10	12	23	10	11	40	17	14	12	12	30	13	12	28	37,37	11	B	0	100	40.04 [0.99]	B2a1 M218
56	Southern	16	14	21	31	20	10	15	14	10	19	11	16	22	9	11	39	16	15	12	12	30	12	11	22	38,43	11	J2	0	100	68.57 [1.33]	J2a1 L26>Z500> Y6240
57	Southern	18	12	21	28	22	11	17	14	12	20	10	17	21	10	11	38	17	16	11	13	30	14	11	21	38,38	9	G	91.92	8.08	31.97 [0.60]	G2a2b2a1c CTS342> Z724>> Z26414	0.01	24.40 [0.54]	G2a2 > U1> L1266
59	Southern	15	13	21	32	22	10	15	15	13	21	12	15	21	11	11	40	19	14	17	17	28	13	11	29	37,37	11	E1b1a	21.25	78.75	28.84 [0.66]	E1b1a V38>> M4231	0	15.57 [0.40]	E1b1a V38>> L485
60	Southern	20	13	23	30	17	11	16	16	12	20	11	16	25	11	11	44	18	14	11	14	32	13	10	23	36,38	12	R1a	0	100	54.81 [1.30]	R1a
62	Southern	16	14	21	31	19	10	18	14	11	19	10	15	24	9	11	38	17	14	13	17	28	12	11	28	36,38	12	J2	10	90	60.97 [1.02]	J2a2 PF5008 >> Z39726	0	28.20 [0.71]	J2a2 PF5008
69	Southern	18	13	21	30	23	11	19.2	14	11	20	10	15	23	10	11	39	18	14	13	18	27	12	11	24	36,37	11	J1a	46.58	15.78	66.16 [1.13]	J1a >> P58>> YSC76>> FGC8223>> BY65>> ZS1559	13.94	70.09 [1.16]	J1a >> P58>> FGC11>> S20171
72	Southern	16	13	22	31	19	10	15	15	12	21	10	16	23	9	11	37	17	16	14	17	32	12	13	23	38,39	11	J2	74.48	19.06	31.97 [0.72]	J2a1 PF7431> L243	5.03	29.75 [0.71]	J2a1 Z7700> FGC9883
75	Southern	18	14	21	30	19	10	17	14	12	20	10	15	25	10	11	39	18	14	14	16	34.2	15	10	26	38,38	11	UP.	98.07	1.12	23.26 [0.56]	E1b1b V1515	0.42	22.28 [0.48]	Q M346>> Y4800> F835> L932
89	Southern	17	12	22	29	20	11	18	15	13	21	11	15	22	10	11	35	18	16	14	15	27	14	11	21	35,40	9	G	42.61	28.85	40.36 [0.89]	G2a2 > U1> L1266	15.09	39.32 [0.92]	G2a2b2a1c CTS342
90	Southern	18	13	22	30	19	10	19	13	11	20	10	15	24	10	11	37	18	14	16	17	34	13	12	26	39,39	10	E1b1b	0	100	49.14 [1.17]	E1b1b M123>M34> M84
95	Southern	18	13	23	29	22	11	15	14	12	19	11	14	25	12	13	38	17	15	11	14	29	12	13	22	35,35	12	R1b	0	100	38.32 [0.91]	R1b
98	Southern	18	13	22	30	21	10	18.2	14	11	20	11	14	23	10	11	39	18	14	13	19	26	12	11	26	37,37	11	J1a	20.12	30.16	71.98 [1.27]	J1a >> P58>> FGC11>> FGC1696> FGC7	20.61	70.74 [1.27]	J1a >> P58>> FGC11>> FGC1696>> FGC5
99	Southern	16	13	21	30	17	11	17	14	11	21	10	15	23	9	12	33	15	14	14	16	29	12	12	23	35,40	11	J2	42.62	49.51	38.36 [0.82]	J2a1 Z7671> CTS900> Y11202	7.3	35.51 [0.67]	J2a1 Z7671> CTS900> CTS6804
101	Southern	18	13	21	29	20	11	17.2	14	11	20	10	15	23	10	11	39	17	14	13	19	25	12	10	26	36,39	11	J1a	0.54	98.63	72.19 [1.15]	J1a >> P58>> YSC76>> FGC8223>> BY66> ZS1602	0.59	56.99 [0.97]	J1a >> P58>> YSC76>> FGC8223>> BY66> BY86
103	Southern	18	12	21	28	18	11	15	14	11	19	10	12	23	9	12	39	19	15	12	19	28	13	10	21	38,39	12	J2	0	100	54.12 [1.04]	J2b2b PH1648
109	Southern	17	13	21	30	21	10	19.2	14	11	20	11	14	23	10	11	40	18	14	15	19	25	12	11	27	37,37	11	J1a	28.65	67.11	61.35 [0.99]	J1a >> P58>> FGC11>> FGC1696>> BY2	2.23	51.63 [0.93]	J1a >> P58>> FGC11>> FGC1696>> FGC5
118	Southern	17	13	20	31	21	11	17.2	14	11	21	11	15	23	10	11	37	18	14	14	19	26	12	11	25	35,38	10	J1a	28.66	71.32	60.96 [0.89]	J1a >> P58>> M11522	0.02	44.19 [0.83]	J1a >> P58>> FGC4745
126	Southern	18	13	21	30	21	10	18.2	14	11	20	11	14	23	10	11	38	18	14	13	19	25	12	11	26	37,37	11	J1a	4.7	31	81.15 [1.21]	J1a >> P58>> FGC11>> ZS8506	29.93	80.87 [1.37]	J1a >> P58>> FGC11>> FGC4453
131	Southern	17	13	21	30	22	10	15	15	12	20	9	15	23	9	12	43	16	15	14	21	28	13	13	23	37,37	11	J2	58.05	41.95	28.90 [0.60]	J2a1 PF5191>> S19231	0	22.08 [0.48]	J2a1 PF5191>> PF5177
133	Southern	14	13	21	30	19	11	16	15	12	21	10	15	21	11	11	41	19	14	15	19	27	14	12	29	36,39	11	E1b1a	0	100	53.09 [1.21]	E1b1a V38>> M4231
137	Southern	16	13	21	30	20	10	16	15	12	20	10	15	21	12	11	39	19	14	17	17	27	13	12	28	36,38	11	E1b1a	2.04	92.96	34.53 [0.79]	E1b1a V38>> M4231	5	30.09 [0.78]	E1b1a V38>> L485
142	Southern	16	13	21	30	22	10	16	15	12	21	11	15	21	11	11	37	19	14	16	17	30	14	11	28	37,39	11	E1b1a	0	100	53.33 [1.22]	E1b1a V38>> M4231
152	Southern	17	13	22	29	20	11	16	13	10	19	10	15	22	11	15	39	16	14	15	17	32	13	11	24	35,35	12	Q	12.39	86.2	60.74 [1.11]	Q L275>> L245> YP745	1.38	49.60 [0.78]	Q L275>> L245> Y2209
156	Southern	18	13	21	29	21	12	19.2	14	11	20	11	13	22	10	11	39	17	14	13	19	25	12	11	25	36,38	11	J1a	4.03	95.93	69.47 [1.32]	J1a >> P58>> FGC11>> FGC4415	0.03	51.78 [0.80]	J1a >> P58>> FGC11>> FGC1696>> FGC7944
160	Southern	16	14	21	31	20	10	15	14	10	19	11	16	22	9	11	39	16	15	12	12	30	12	11	22	38,43	11	J2	0	100	68.57 [1.33]	J2a1 L26>Z500> Y6240
169	Southern	18	14	23	30	22	10	15	15	12	19	10	15	24	11	13	44	22	14	11	13	32	13	10	25.1	40,40	12	R1b	0	100	57.75 [1.05]	R1b PH155
174	Southern	18	13	17	31	21	11	18	16	11	20	10	13	24	9	11	47	16	14	9	12	33	13	11	24	38,42.2	11	B	0.2858	71.42	22.73 [0.56]	B2a1 M218	0	14.75 [0.37	J2a2 PF5008
176	Southern	19	13	23	30	17	10	16	16	13	20	11	16	23	11	11	41	19	14	11	14	32	13	10	23	37,38	12	R1a	0	100	47.81 [1.13]	R1a
177	Southern	18	12	21	29	18	11	17	15	11	21	11	16	22	10	12	36	17	16	15	15	31	14	11	21	37,37	9	G	10.53	88.82	37.01 [0.56]	G2a2b2a1c CTS342 > Z16670	0.26	32.66 [0.62]	G2a2 > L497>> S10458
183	Southern	15	13	22	29	20	10	15	17	11	20	10	15	24	9	13	36	18	14	13	17	34	13	11	24	38,39	12	T	96.64	2.48	24.77 [0.43]	T >> CTS11451> Y4119> Y16244	0.86	20.96 [0.44]	T >> CTS11451> Y4119
186	Southern	18	13	22	32	22	9	15	13	12	20	10	17	24	10	11	41	22	14	16	17	33	13	12	22	35,36	13	E1b1b	0.44	99.56	43.94 [0.98]	E1b1b > V13	0	20.03 [0.46]	E1b1b M123>M34> Z841
190	Southern	20	13	23	29	16	11	16	17	12	20	11	15	25	11	11	40	18	14	11	14	33	13	10	24	36,38	12	R1a	0	100	45.38 [1.08]	R1a
192	Southern	19	13	23	31	23	10	15	13	12	20	10	17	24	10	11	40	20	14	16	17	33	13	12	22	35,36	13	E1b1b	0	100	56.79 [1.27]	E1b1b > V13
194	Southern	18	14	17	32	20	11	16	15	13	23	10	14	24	10	11	39	17	14	11	11	36	13	12	25	38,42.2	11	B	0	100	52.76 [1.30]	B2a1 M218
195	Southern	15	12	23	28	22	11	17	14	11	19	11	15	26	11	11	41	21	14	13	18	27	13	11	26	37,38	13	E2	93.76	6.24	20.61 [0.41]	E2 M75	0	15.41 [0.32]	J1a3 Z1828> Z1842> Z18436
200	Southern	15	12	23	28	23	10	16	15	11	19	10	13	24	9	11	38	16	16	13	19	30	12	12	24	36,39	11	J2	26.77	61.69	41.12 [0.86]	J2b2a M241>Z2444	11.44	38.45 [0.69]	J2b2a M241>>Z1297>> Z8425
204	Southern	18	14	21	32	22	10	17	14	11	19	10	15	23	9	13	35	17	14	14	16	34	13	11	22	37,37	11	T	0.34	99.62	59.85 [1.26]	T >> CTS11451> Y4119	0.04	42.15 [0.88]	T >> CTS11451> Y4119>> Y3781
206	Southern	17	13	21	32	17	10	16	13	11	20	10	15	24	10	11	38	18	14	16	18	31	12	12	25	38,39	11	E1b1b	0.59	99.35	47.03 [1.12]	E1b1b M123>M34> M84	0.06	33.98 [0.78]	E1b1b M123>M34> Z841
213	Southern	18	13	22	29	20	10	19	14	12	19	10	16	22	11	14	38	19	14	14	15	28	13	13	27	36,40	12	Q	51.16	47.97	23.76 [0.47]	Q M346>> Y4800> Z5902	0.87	20.40 [0.62]	Q M346>> M3> M902
215	Southern	15	13	22	29	19	10	17	14	11	21	10	15	23	9	11	39	18	15	12	16	30	12	11	25	36,39	12	J2	0.55	99.44	53.86 [0.96]	J2a1 Z6065> Y7708>M47	0.01	35.38 [0.68]	J2a1 Z387> FGC35503
216	Southern	18	13	23	31	17	11	14	15	12	20	11	16	24	11	11	43	19	14	11	14	35	13	10	22	38,40	12	R1a	0	100	48.29 [1.14]	R1a
222	Southern	18	13	21	30	21	10	20.2	14	11	21	10	14	23	10	11	40	18	14	13	19	25	12	11	26	37,37	11	J1a	30.97	38.22	52.64 [0.95]	J1a >> P58>> FGC11>> FGC1696>> FGC5	20.56	51.52 [0.91]	J1a >> P58>> FGC11>> FGC1696> FGC7
226	Southern	17	13	23	30	20	11	17	17	11	21	10	15	21	11	11	41	19	14	19	19	32	15	13	22	39,39	11	E1b1a	5.43	94.57	28.84 [0.75]	E1b1a V38>> L485	0	16.08 [0.37]	E1b1a V38>> M4231
227	Southern	17	13	21	30	22	10	18.2	14	11	20	10	14	23	10	11	39	18	14	13	19	25	12	11	25	37,37	11	J1a	16.48	34.58	70.98 [1.19]	J1a >> P58>> FGC11>> BY4	24.54	70.74 [1.07]	J1a >> P58>> FGC11>> ZS11641
229	Southern	18	14	21	31	21	10	17	14	11	19	10	15	23	9	13	35	17	14	14	16	34	13	11	22	37,37	11	T	0	100	65.47 [1.38]	T >> CTS11451> Y4119
233	Southern	14	13	21	30	19	10	16	15	12	20	10	14	21	11	11	39	19	14	15	18	27	14	12	30	36,39	11	E1b1a	3.19	96.77	33.88 [0.77]	E1b1a V38>> M4231	0.04	23.77 [0.62]	E1b1a V38>> L485
234	Southern	15	13	21	29	21	10	17	15	11	21	10	15	21	10	11	36	18	16	14	15	27	13	11	21	38,38	10	G	0	100	64.11 [1.23]	G2a2b1 M406> FGC5081> L14
236	Southern	18	12	24	28	21	11	15	14	12	18	10	15	22	10	14	41	17	16	13	18	26	11	12	24	35,40	12	L	0	100	35.86 [0.73]	L1a M27
238	Southern	17	13	21	29	22	10	16	15	12	21	10	15	23	9	11	40	17	16	17	17	30	12	12	22	40,41	11	J2	1.64	98.36	52.56 [1.19]	J2a1 PF7431> L243	0	32.33 [0.56]	J2a1 Z7700> Z40168
241	Southern	19	13	24	28	18	13	16	14	12	19	10	16	23	11	10	38	18	15	14	17	32	13	12	25	35,35	11	R2	0.4	99.17	31.12 [0.83]	R2 M479	0.43	24.35 [0.50]	L1a M27
247	Southern	20	14	21	30	21	10	17	14	11	21	10	15	23	10	11	37	19	14	17	17	32	13	14	24	37,39	11	E1b1b	0	100	60.19 [1.44]	E1b1b V1515
254	Southern	16	13	21	29	19	12	16	16	11	21	10	16	21	11	11	41	16	14	16	20	30	14	11	26	38,39	12	E1b1a	3.14	96.86	33.44 [0.87]	E1b1a V38>> L485	0	18.75 [0.43]	E1b1a V38>> M4231
256	Southern	16	13	21	29	19	12	16	16	11	21	10	16	21	11	11	41	16	14	16	20	30	13	11	26	38,39	12	E1b1a	2.45	97.54	30.60 [0.80]	E1b1a V38>> L485	0.01	20.30 [0.46]	E1b1a V38>> M4231
257	Southern	16	13	21	29	19	12	15	16	11	21	10	16	21	11	11	41	16	14	16	20	30	14	11	27	38,39	12	E1b1a	2.44	97.56	30.67 [0.80]	E1b1a V38>> L485	0	17.08 [0.39]	E1b1a V38>> M4231
258	Southern	16	13	21	29	19	12	16	16	11	21	10	16	21	11	11	41	16	14	16	20	30	14	11	26	38,39	12	E1b1a	3.14	96.86	33.44 [0.87]	E1b1a V38>> L485	0	18.75 [0.43]	E1b1a V38>> M4231
260	Southern	19	13	21	31	23	10	18.2	14	11	20	10	15	23	10	11	38	16	14	13	17	26	13	11	24	36,36	11	J1a	27.36	70.5	66.46 [1.25]	J1a >> P58>> L858>> Z640> BY74	2.14	56.36 [1.06]	J1a >> P58>> L858> Z640
262	Southern	17	13	23	30	18	11	15	16	13	21	11	15	24	11	11	42	19	14	11	15	32	13	10	24	37,38	12	R1a	0	100	45.47 [1.08]	R1a
337	Southern	16	13	23	29	21	10	17	15	11	20	10	14	23	9	11	38	16	15	13	16	32	12	11	24	35,40	12	J2	0.66	99.3	55.00 [0.98]	J2a1 Z6065> Y7708>M47	0.03	38.13 [0.79]	J2a1 Z6065> Z7532
380	Southern	18	14	21	31	18	10	18	16	11	21	10	17	21	11	11	38	17	14	16	18	31	14	12	24	38,40	11	E1b1a	0.38	99.62	43.73 [1.14]	E1b1a V38>> L485	0	18.87 [0.41]	Q F1096> M25
383	Southern	19	13	20	31	23	10	18.2	14	11	20	10	15	23	10	11	38	16	14	13	17	26	13	11	24	36,37	11	J1a	18.13	78.96	72.21 [1.36]	J1a >> P58>> L858>> Z640> BY74	2.9	61.46 [1.16]	J1a >> P58>> L858> Z640
384	Southern	19	13	20	31	23	10	18.2	14	11	20	10	15	23	10	11	38	16	14	13	17	26	13	11	24	36,37	11	J1a	18.13	78.96	72.21 [1.36]	J1a >> P58>> L858>> Z640> BY74	2.9	61.46 [1.16]	J1a >> P58>> L858> Z640
385	Southern	18	13	21	30	20	11	17.2	14	11	20	10	15	24	10	11	38	17	14	14	17	26	12	11	26	36,39	11	J1a	6.82	82.61	63.72 [1.20]	J1a >> P58>> L858> Z640	9.16	57.41 [1.11]	J1a >> P58>> YSC76>> FGC8223
413	Southern	17	13	22	30	22	10	17	14	12	19	10	16	23	11	14	38	18	14	14	15	24	14	12	25	36,39	11	Q	4.47	74.21	33.96 [0.99]	Q M346>> Z780	19.41	31.84 [0.97]	Q M346>> M3> M902
428	Southern	18	13	20	30	20	11	20.2	13	11	20	10	14	23	10	11	39	16	14	13	18	26	12	11	25	37,37	11	J1a	17.94	79.54	56.55 [0.99]	J1a >> P58>> FGC11>> FGC8712	2.41	49.85 [1.00]	J1a >> P58>> FGC11> FGC3723
465	Southern	19	13	20	31	23	10	18.2	14	11	20	10	15	23	10	11	38	16	14	13	17	26	13	11	24	36,37	11	J1a	18.13	78.96	72.21 [1.36]	J1a >> P58>> L858>> Z640> BY74	2.9	61.46 [1.16]	J1a >> P58>> L858> Z640
521	Southern	19	13	21	30	21	10	18.2	14	11	20	11	14	23	10	11	38	18	14	13	20	26	12	11	27	37,38	11	J1a	31.26	54.16	70.71 [1.20]	J1a >> P58>> FGC11>> FGC4453	7.6	63.71 [1.13]	J1a >> P58>> FGC11>> FGC1696> FGC7
561	Southern	20	13	20	30	20	10	18.2	14	11	20	10	14	23	10	11	39	18	14	13	18	26	12	11	26	37,37	11	J1a	27.57	64.51	65.44 [1.11]	J1a >> P58>> FGC11>> FGC4453	5.51	60.41 [1.00]	J1a >> P58>> FGC11>> S20171
593	Southern	19	13	21	31	23	10	18.2	14	11	20	10	15	23	10	11	38	16	14	13	17	26	13	11	24	36,36	11	J1a	27.36	70.5	66.46 [1.25]	J1a >> P58>> L858>> Z640> BY74	2.14	56.36 [1.06]	J1a >> P58>> L858> Z640
